# Supplementary material for: Three new species of the spider genus Naphrys Edwards (Araneae, Salticidae) under morphology and molecular data with notes in the distribution of Naphrys acerba (Peckham & Peckham) from Mexico
Source: PeerJ. 2025 Jan 31;13:e18775. doi: 10.7717/peerj.18775 (PMC11789667; doi:10.7717/peerj.18775)
Supplement: Supplemental Information 1 [file peerj-13-18775-s001.fasta]

>Npulex_CAN7
AACATTATATTTGATTTTTGGTGCTTGATCAGCTATAGTGGGTACGGCTATAAGAGTTTT
GATTCGAATAGAGTTGGGACAGACTGGTGATTTTTTGGGAAATGATCATTTATATAATGT
TATTGTAACTGCTCATGCTTTTGTTATGATTTTTTTTATAGTGATACCTATTTTGATTGG
TGGTTTTGGTAATTGATTAGTACCATTAATGTTAGGGGCTCCTGATATAGCTTTTCCTCG
GATGAATAATTTGAGATTTTGGTTGTTACCCCCCTCATTAATACTCTTATTTATATCTTC
AATAGTGGAGATAGGGGTAGGAGCAGGGTGAACAGTGTATCCCCCATTAGCTTCTGTTGT
AGGTCATAATGGTAGATCTGTTGATTTTGCTATTTTTTCTTTACATTTAGCGGGGGCTTC
TTCTATTATAGGAGCAGTTAATTTTATTTCTACTATTATTAATATACGTGTATTAGGAAT
GAGAATAGATAAGATTCCTTTGTTTGTTTGGTCAGTTGGGATTACTGCTGTATTATTATT
AT-----------------------------------------------
>Npulex_CAN8
AACATTATATTTGATTTTTGGTGCTTGATCAGCTATAGTAGGTACGGCTATAAGAGTTTT
GATTCGAATAGAGTTGGGACAGACTGGTAATTTTTTGGGAAATGATCATTTATATAATGT
CATTGTAACTGCTCATGCTTTTGTTATGATTTTTTTTATAGTGATACCTATTTTGATTGG
TGGTTTTGGTAATTGATTAGTACCATTAATATTAGGGGCTCCTGATATAGCTTTTCCTCG
GATGAATAATTTGAGATTTTGGTTGTTGCCACCCTCATTAATACTCTTATTTATATCTTC
AATAGTGGAGATAGGGGTAGGAGCAGGGTGAACAGTGTATCCCCCATTAGCTTCTGTTGT
AGGTCATAATGGTAGATCTGTTGATTTTGCTATTTTTTCTTTACATTTAGCGGGGGCTTC
TTCTATTATAGGAGCAGTTAATTTTATTTCTACTATTATTAATATACGTGTATTAGGAAT
GAGAATAGATAAGATTCCTTTGTTTGTTTGGTCAGTTGGGATTACTGCTGTATTATTATT
ATTATCACTACCAGTGTTGGCTGGTGCTATTACAATATTGTTGACTGAT
>Npulex_CAN9
AACATTATATTTGATTTTTGGTGCTTGATCAGCTATAGTAGGTACGGCTATAAGAGTTTT
GATTCGAATAGAGTTGGGACAGACTGGTAATTTTTTGGGAAATGATCATTTATATAATGT
CATTGTAACTGCTCATGCTTTTGTTATGATTTTTTTTATAGTGATACCTATTTTGATTGG
TGGTTTTGGTAATTGATTAGTACCATTAATATTAGGGGCTCCTGATATAGCTTTTCCTCG
GATGAATAATTTGAGATTTTGGTTGTTGCCACCCTCATTAATACTCTTATTTATATCTTC
AATAGTGGAGATAGGGGTAGGAGCAGGGTGAACAGTGTATCCCCCATTAGCTTCTGTTGT
AGGTCATAATGGTAGATCTGTTGATTTTGCTATTTTTTCTTTACATTTAGCGGGGGCTTC
TTCTATTATAGGAGCAGTTAATTTTATTTCTACTATTATTAATATACGTGTATTAGGAAT
GAGAATAGATAAGATTCCTTTGTTTGTTTGATCAGTTGGGATTACTGCTGTATTATTATT
ATTATCACTACCAGTGTTGGCTGGTGCTATTACAATATTGTTGACTGAT
>Npulex_CAN10
AACATTATATTTGATTTTTGGTGCTTGATCAGCTATAGTAGGTACGGCTATAAGAGTTTT
GATTCGAATAGAGTTGGGACAGACTGGTAATTTTTTGGGAAATGATCATTTATATAATGT
CATTGTAACTGCTCATGCTTTTGTTATGATTTTTTTTATAGTGATACCTATTTTGATTGG
TGGTTTTGGTAATTGATTAGTACCATTAATATTAGGGGCTCCTGATATAGCTTTTCCTCG
GATGAATAATTTGAGATTTTGGTTGTTGCCACCCTCATTAATACTCTTATTTATATCTTC
AATAGTGGAGATAGGGGTAGGAGCAGGGTGAACAGTGTATCCCCCATTAGCTTCTGTTGT
AGGTCATAATGGTAGATCTGTTGATTTTGCTATTTTTTCTTTACATTTAGCGGGGGCTTC
TTCTATTATAGGAGCAGTTAATTTTATTTCTACTATTATTAATATACGTGTATTAGGAAT
GAGAATAGATAAGATTCCTTTGTTTGTTTGGTCAGTTGGGATTACTGCTGTATTATTATT
ATTATCACTACCAGTGTTGGCTGGTGCTATTACAATATTGTTGACTGAT
>Npulex_CAN14
--CATTATATTTGATTTTTGGTGCTTGATCAGCTATAGTAGGTACGGCTATAAGAGTTTT
GATTCGAATAGAGTTGGGACAGACTGGTAATTTTTTGGGAAATGATCATTTATATAATGT
CATTGTAACTGCTCATGCTTTTGTTATGATTTTTTTTATAGTGATACCTATTTTGATTGG
TGGTTTTGGTAATTGATTAGTGCCATTAATATTAGGGGCTCCTGATATAGCTTTTCCTCG
GATGAATAATTTGAGATTTTGGTTATTGCCTCCTTCATTAATACTCTTATTTATATCTTC
AATAGTGGAGATAGGGGTAGGAGCAGGATGAACAGTGTATCCCCCATTAGCTTCTGTTGT
AGGTCATAATGGTAGATCTGTTGATTTTGCTATTTTTTCTTTACATTTAGCGGGGGCTTC
TTCTATTATAGGAGCAGTTAATTTCATTTCTACTATTATTAATATACGTGTGTTAGGAAT
GAGAATAGATAAGATTCCTTTGTTTGTTTGGTCAGTTGGGATTACTGCTGTATTATTATT
ATTATCACTACCAGTGTTGGCTGGTGCTATTACAATATTGTTGACTGAT
>Npulex_CAN15
----------TTGATTTTTGGTGCTTGATCAGCTATAGTGGGTACGGCTATAAGAGTTTT
GATTCGAATAGAGTTGGGACAGACTGGTGATTTTTTGGGAAATGATCATTTATATAATGT
TATTGTAACTGCTCATGCTTTTGTTATGATTTTTTTTATAGTGATACCTATTTTGATTGG
TGGTTTTGGTAATTGATTAGTACCATTAATGTTAGGGGCTCCTGATATAGCTTTTCCTCG
GATGAATAATTTGAGATTTTGGTTGTTACCCCCCTCATTAATACTCTTATTTATATCTTC
AATAGTGGAGATAGGGGTAGGAGCAGGGTGAACAGTGTATCCCCCATTAGCTTCTGTTGT
AGGTCATAATGGTAGATCTGTTGATTTTGCTATTTTTTCTTTACATTTAGCGGGGGCTTC
TTCTATTATAGGAGCAGTTAATTTTATTTCTACTATTATTAATATACGTGTATTAGGAAT
GAGAATAGATAAGATTCCTTTGTTTGTTTGGTCAGTTGGGATTACTGCTGTATTATTATT
ATTATCACTACCAGTGTTGGCTGGTGCTATTACAATATTGTTGACTGAT
>Npulex_CAN16
---------TTTGATTTTTGGTGCTTGATCAGCTATAGTAGGTACGGCTATAAGAGTTTT
GATTCGAATAGAGTTGGGACAGACTGGTAATTTTTTGGGAAATGATCATTTATATAATGT
CATTGTAACTGCTCATGCTTTTGTTATGATTTTTTTTATAGTAATACCTATTTTGATTGG
TGGTTTTGGTAATTGATTAGTGCCATTAATATTAGGGGCTCCTGATATAGCTTTTCCTCG
GATGAATAATTTGAGATTTTGGTTATTGCCTCCTTCATTAATACTCTTATTTATGTCTTC
AATAGTGGAGATAGGGGTAGGAGCAGGATGAACAGTGTATCCCCCATTAGCTTCTGTTGT
AGGTCATAATGGTAGATCTGTTGATTTTGCTATTTTTTCTTTACATTTAGCGGGGGCTTC
TTCTATTATAGGAGCAGTTAATTTTATTTCTACTATTATTAATATGCGTGTATTAGGAAT
GAGTATAGATAAGATTCCTTTGTTTGTTTGGTCAGTTGGGATTACTGCTGTATTATTATT
ATTATCACTACCAGTGTTGGCTGGTGCTATTACAATATTGTTGACTGAT
>Nxerophila_USA1
AACGTTATATTTGATTTTTGGAGCTTGATCGGCTATGGTTGGTACGGCTATAAGTGTTTT
AATTCGGATGGAATTAGGACAGACTGGTAATTTTATAGGAAATGATCATTTGTATAATGT
TATTGTTACTGGTCATGCTTTTGTTATAATTTTTTTTATAGTAATACCTATTTTAATTGG
AGGGTTTGGTAATTGATTGGTACCTTTGATATTAGGTGCTCCTGATATGGCTTTTCCTCG
AATAAATAATTTAAGATTTTGATTATTACCTCCTTCTTTAATACTTTTATTTATATCTTC
TATAGTGGAAATAGGGGTTGGGGCAGGTTGGACAGTTTATCCTCCGTTGGCTTCTATTGT
AGGGCATAATGGTAGATCGGTTGATTTTGCTATTTTTTCTTTACATTTAGCGGGTGCTTC
TTCTATTATAGGAGCGGTTAATTTTATTTCTACTATTATTAATATGCGTGTGGTTGGGAT
GAGAATAGATAAGGTTCCTTTATTTGTGTGGTCGGTTGGGATTACTGCTGTGCTATTATT
ATTGTCATTACCTGTGTTAGCAGGTGCTATTACAATACTATTGACTGAT
>Npulex_USA2
-------------------------TGATCAGCTATAGTAGGTACGGCTATAAGAGTTTT
GATTCGAATAGAGTTGGGACAGACTGGTAATTTTTTGGGGAATGATCATTTATATAATGT
CATTGTAACTGCTCATGCTTTTGTTATGATTTTTTTTATAGTGATACCTATTTTGATTGG
TGGTTTTGGTAATTGATTAGTACCATTAATATTAGGGGCTCCTGATATAGCTTTCCCTCG
GATGAATAATTTGAGATTTTGGTTATTGCCTCCCTCATTAATACTCTTATTTATATCTTC
AATGGTGGAGATAGGGGTAGGGGCAGGGTGAACAGTATATCCTCCATTAGCTTCTGTTGT
AGGTCATAATGGTAGATCTGTTGATTTTGCTATTTTTTCTTTACATTTAGCGGGGGCTTC
TTCTATTATAGGAGCAGTTAATTTTATTTCTACTATTATTAATATACGTATATTAGGAAT
GAGAATAGATAAGATTCCCTTATTTGTTTGGTCAGTTGGGATTACTGCTGTATTATTATT
ATTATCACTACCAGTGTTGGCTGGTGCTATTACGATATTGTTGACTGAT
>Npulex_CAN29
AACATTATATTTGATTTTTGGTGCTTGATCAGCTATAGTAGGTACGGCTATAAGAGTTTT
GATTCGAATAGAGTTGGGACAGACTGGTAATTTTTTGGGAAATGATCATTTATATAATGT
CATTGTAACTGCTCATGCTTTTGTTATGATTTTTTTTATAGTGATACCTATTTTGATTGG
TGGTTTTGGTAATTGATTAGTACCATTAATATTAGGGGCTCCTGATATAGCTTTTCCTCG
GATGAATAATTTGAGATTTTGGTTGTTGCCACCCTCATTAATACTCTTATTTATATCTTC
AATAGTGGAGATAGGGGTAGGAGCAGGGTGAACAGTGTATCCCCCATTAGCTTCTGTTGT
AGGTCATAATGGTAGATCTGTTGATTTTGCTATTTTTTCTTTACATTTAGCGGGGGCTTC
TTCTATTATAGGAGCAGTTAATTTTATTTCTACTATTATTAATATACGTGTATTAGGAAT
GAGAATAGATAAGATTCCTTTGTTTGTTTGGTCAGTTGGGATTACTGCTGTATTATTATT
ATTATCACTACCAGTGTTGGCTGGTGCTATTACAATATTGTTGACTGAT
>Npulex_CAN30
AACATTATATTTGATTTTTGGTGCTTGATCAGCTATAGTAGGTACGGCTATAAGAGTTTT
GATTCGAATAGAGTTGGGACAGACTGGTAATTTTTTGGGAAATGATCATTTATATAATGT
CATTGTAACTGCTCATGCTTTTGTTATGATTTTTTTTATAGTGATACCTATTTTGATTGG
TGGTTTTGGTAATTGATTAGTACCATTAATATTAGGGGCTCCTGATATAGCTTTTCCTCG
GATGAATAATTTGAGATTTTGGTTGTTGCCACCCTCATTAATACTCTTATTTATATCTTC
AATAGTGGAGATAGGGGTAGGAGCAGGGTGAACAGTGTATCCCCCATTAGCTTCTGTTGT
AGGTCATAATGGTAGATCTGTTGATTTTGCTATTTTTTCTTTACATTTAGCGGGGGCTTC
TTCTATTATAGGAGCAGTTAATTTTATTTCTACTATTATTAATATACGTGTATTAGGAAT
GAGAATAGATAAGATTCCTTTGTTTGTTTGGTCAGTTGGGATTACTGCTGTATTATTATT
ATTATCACTACCAGTGTTGGCTGGTGCTATTACAATATTGTTGACTGAT
>Npulex_CAN31
AACATTATATTTGATTTTTGGTGCTTGATCAGCTATAGTAGGTACGGCTATAAGAGTTTT
GATTCGAATAGAGTTGGGACAGACTGGTAATTTTTTGGGAAATGATCATTTATATAATGT
NATTGTAACTGCTCATGCTTTTGTTATGATTTTTTTTATAGTGATACCTATTTTGATTGG
TGGTTTTGGTAATTGATTAGTGCCATTAATATTAGGGGCTCCTGATATAGCTTTTCCTCG
GATGAATAATTTGAGATTTTGGTTATTGCCTCCTTCATTAATACTCTTATTTATATCTTC
AATAGTGGAGATAGGGGTAGGAGCAGGATGAACAGTGTATCCCCCATTAGCTTCTGTTGT
AGGTCATAATGGTAGATCTGTTGATTTTGCTATTTTTTCTTTACATTTAGCGGGGGCTTC
TTCTATTATAGGAGCAGTTAATTTCATTTCTACTATTATTAATATACGTGTGTTAGGAAT
GAGAATAGATAAGATTCCTTTGTTTGTTTGGTCAGTTGGGATTACTGCTGTATTATTATT
ATTATCACTACCAGTGTTGGCTGGTGCTATTACAATATTGTTGACTGAT
>Npulex_CAN32
AACATTATATTTGATTTTTGGTGCTTGATCAGCTATAGTAGGTATGGCTATAAGAGTTTT
GATTCGAATAGAGTTGGGACAGACTGGTAATTTTTTGGGAAATGATCATTTATATAATGT
CATTGTAACTGCTCATGCTTTTGTTATGATTTTTTTTATAGTGATACCTATTTTGATTGG
TGGTTTTGGTAATTGATTAGTACCATTAATATTAGGGGCTCCTGATATAGCTTTTCCTCG
GATGAATAATTTGAGATTTTGGTTGTTGCCACCCTCATTAATACTCTTATTTATATCTTC
AATAGTGGAGATAGGGGTAGGAGCAGGGTGAACAGTGTATCCCCCATTAGCTTCTGTTGT
AGGTCATAATGGTAGATCTGTTGATTTTGCTATTTTTTCTTTACATTTAGCGGGGGCTTC
TTCTATTATAGGAGCAGTTAATTTTATTTCTACTATTATTAATATACGTGTATTAGGAAT
GAGAATAGATAAGATTCCTTTGTTTGTTTGGTCAGTTGGGATTACTGCTGTATTATTATT
ATTATCACTACCAGTGTTGGCTGGTGCTATTACAATATTGTTGACTGAT
>Npulex_CAN33
AACATTATATTTGATTTTTGGTGCTTGATCAGCTATAGTAGGTACGGCTATAAGAGTTTT
GATCCGAATAGAGTTGGGACAGACTGGTAATTTTTTGGGAAATGATCATTTATATAATGT
TATTGTAACTGCTCATGCTTTTGTTATAATTTTTTTTATAGTAATACCTATTTTGATTGG
TGGTTTTGGTAATTGATTAGTGCCATTAATATTAGGGGCTCCTGATATGGCTTTTCCTCG
AATAAATAATCTGAGATTTTGATTATTGCCTCCTTCATTAATACTTTTATTTATATCTTC
AATAGTGGAGATAGGAGTAGGAGCGGGGTGAACAGTATATCCCCCATTAGCTTCTGTTGT
AGGTCATAGTGGTAGATCTGTTGATTTTGCTATTTTTTCTTTACATTTAGCGGGGGCTTC
TTCTATTATAGGGGCAGTTAATTTTATTTCTACTATTATTAATATGCGTGTATTAGGAAT
AAGAATAGATAAGATTCCTTTGTTTGTTTGGTCAGTTGGAATTACTGCTGTATTATTGTT
ATTATCATTACCAGTGTTGGCTGGTGCTATTACAATATTGTTAACTGAT
>Npulex_CAN34
AACATTATATTTGATTTTTGGTGCTTGATCAGCTATAGTAGGTATGGCTATAAGAGTTTT
GATTCGAATAGAGTTGGGACAGACTGGTAATTTTTTGGGAAATGATCATTTATATAATGT
CATTGTAACTGCTCATGCTTTTGTTATGATTTTTTTTATAGTGATACCTATTTTGATTGG
TGGTTTTGGTAATTGATTAGTACCATTAATATTAGGGGCTCCTGATATAGCTTTTCCTCG
GATGAATAATTTGAGATTTTGGTTGTTGCCACCCTCATTAATACTCTTATTTATATCTTC
AATAGTGGAGATAGGGGTAGGAGCAGGGTGAACAGTGTATCCCCCATTAGCTTCTGTTGT
AGGTCATAATGGTAGATCTGTTGATTTTGCTATTTTTTCTTTACATTTAGCGGGGGCTTC
TTCTATTATAGGAGCAGTTAATTTTATTTCTACTATTATTAATATACGTGTATTAGGAAT
GAGAATAGATAAGATTCCTTTGTTTGTTTGGTCAGTTGGGATTACTGCTGTATTATTATT
ATTATCACTACCAGTGTTGGCTGGTGCTATTACAATATTGTTGACTGAT
>Npulex_CAN35
-ACATTATATTTGATTTTTGGTGCTTGATCAGCTATAGTAGGTACGGCTATAAGAGTTTT
GATTCGAATAGAGTTGGGACAGACTGGTAATTTTTTGGGAAATGATCATTTATATAATGT
CATTGTAACTGCTCATGCTTTTGTTATGATTTTTTTTATAGTGATACCTATTTTGATTGG
TGGTTTTGGTAATTGATTAGTACCATTAATATTAGGGGCTCCTGATATAGCTTTTCCTCG
GATGAATAATTTGAGATTTTGGTTGTTGCCACCCTCATTAATACTCTTATTTATATCTTC
AATAGTGGAGATAGGGGTAGGAGCAGGGTGAACAGTGTATCCCCCATTAGCTTCTGTTGT
AGGTCATAATGGTAGATCTGTTGATTTTGCTATTTTTTCTTTACATTTAGCGGGGGCTTC
TTCTATTATAGGAGCAGTTAATTTTATTTCTACTATTATTAATATACGTGTATTAGGAAT
GAGAATAGATAAGATTCCTTTGTTTGTTTGGTCAGTTGGGATTACTGCTGTATTATTATT
ATTATCACTACCAGTGTTGGCTGGTGCTATTACAATATTGTTGACTGAT
>Npulex_CAN36
-ACATTATATTTGATTTTTGGTGCTTGATCAGCTATAGTAGGTACGGCTATAAGAGTTTT
GATTCGAATAGAGTTGGGACAGACTGGTAATTTTTTGGGAAATGATCATTTATATAATGT
CATTGTAACTGCTCATGCTTTTGTTATGATTTTTTTTATAGTGATACCTATTTTGATTGG
TGGTTTTGGTAATTGATTAGTACCATTAATATTAGGGGCTCCTGATATAGCTTTTCCTCG
GATGAATAATTTGAGATTTTGGTTGTTGCCACCCTCATTAATACTCTTATTTATATCTTC
AATAGTGGAGATAGGGGTAGGAGCAGGGTGAACAGTGTATCCCCCATTAGCTTCTGTTGT
AGGTCATAATGGTAGATCTGTTGATTTTGCTATTTTTTCTTTACATTTAGCGGGGGCTTC
TTCTATTATAGGAGCAGTTAATTTTATTTCTACTATTATTAATATACGTGTATTAGGAAT
GAGAATAGATAAGATTCCTTTGTTTGTTTGGTCAGTTGGGATTACTGCTGTATTATTATT
ATTATCACTACCAGTGTTGGCTGGTGCTATTACAATATTGTTGACTGAT
>Npulex_CAN37
AACATTATATTTGATTTTTGGTGCTTGATCAGCTATAGTAGGTACGGCTATAAGAGTTTT
GATTCGAATAGAGTTGGGACAGACTGGTAATTTTTTGGGAAATGATCATTTATATAATGT
CATTGTAACTGCTCATGCTTTTGTTATGATTTTTTTTATAGTGATACCTATTTTGATTGG
TGGTTTTGGTAATTGATTAGTACCATTAATATTAGGGGCTCCTGATATAGCTTTTCCTCG
GATGAATAATTTGAGATTTTGGTTGTTGCCACCCTCATTAATACTCTTATTTATATCTTC
AATAGTGGAGATAGGGGTAGGAGCAGGGTGAACAGTGTATCCCCCATTAGCTTCTGTTGT
AGGTCATAATGGTAGATCTGTTGATTTTGCTATTTTTTCTTTACATTTAGCGGGGGCTTC
TTCTATTATAGGAGCAGTTAATTTTATTTCTACTATTATTAATATACGTGTATTAGGAAT
GAGAATAGATAAGATTCCTTTGTTTGTTTGGTCAGTTGGGATTACTGCTGTATTATTATT
ATTATCACTACCAGTGTTGGCTGGTGCTATTACAATATTGTTGACTGAT
>Npulex_CAN38
AACATTATATTTGATTTTTGGTGCTTGATCAGCTATAGTAGGTACGGCTATAAGAGTTTT
GATTCGAATAGAGTTGGGACAGACTGGTAATTTTTTGGGAAATGATCATTTATATAATGT
CATTGTAACTGCTCATGCTTTTGTTATGATTTTTTTTATAGTGATACCTATTTTGATTGG
TGGTTTTGGTAATTGATTAGTACCATTAATATTAGGGGCTCCTGATATAGCTTTTCCTCG
GATGAATAATTTGAGATTTTGGTTGTTGCCACCCTCATTAATACTCTTATTTATATCTTC
AATAGTGGAGATAGGGGTAGGAGCAGGGTGAACAGTGTATCCCCCATTAGCTTCTGTTGT
AGGTCATAATGGTAGATCTGTTGATTTTGCTATTTTTTCTTTACATTTAGCGGGGGCTTC
TTCTATTATAGGAGCAGTTAATTTTATTTCTACTATTATTAATATACGTGTATTAGGAAT
GAGAATAGATAAGATTCCTTTGTTTGTTTGGTCAGTTGGGATTACTGCTGTATTATTATT
ATTATCACTACCAGTGTTGGCTGGTGCTATTACAATATTGTTGACTGAT
>Npulex_CAN39
AACATTATATTTGATTTTTGGTGCTTGATCAGCTATAGTAGGTACGGCTATAAGAGTTTT
GATTCGAATAGAGTTGGGACAGACTGGTAATTTTTTGGGAAATGATCATTTATATAATGT
CATTGTAACTGCTCATGCTTTTGTTATGATTTTTTTTATAGTGATACCTATTTTGATTGG
TGGTTTTGGTAATTGATTAGTACCATTAATATTAGGGGCTCCTGATATAGCTTTTCCTCG
GATGAATAATTTGAGATTTTGGTTGTTGCCACCCTCATTAATACTCTTATTTATATCTTC
AATAGTGGAGATAGGGGTAGGANCAGGGTGAACAGTGTATCCCCCATTAGCTTCTGTTGT
AGGTCATAATGGTAGATCTGTTGATTTTGCTATTTTTTCTTTACATTTAGCGGGGGCTTC
TTCTATTATAGGAGCAGTTAATTTTATTTCTACTATTATTAATATACGTGTATTAGGAAT
GAGAATAGATAAGATTCCTTTGTTTGTTTGGTCAGTTGGGATTACTGCTGTATTATTATT
ATTATCACTACCAGTGTTGGCTGGTGCTATTACAATATTGTTGACTGAT
>Npulex_CAN40
AACATTATATTTGATTTTTGGTGCTTGATCAGCTATAGTAGGTACGGCTATAAGAGTTTT
GATTCGAATAGAGTTGGGACAGACTGGTAATTTTTTGGGAAATGATCATTTATATAATGT
CATTGTAACTGCTCATGCTTTTGTTATGATTTTTTTTATAGTGATACCTATTTTGATTGG
TGGTTTTGGTAATTGATTAGTACCATTAATATTAGGGGCTCCTGATATAGCTTTTCCTCG
GATGAATAATTTGAGATTTTGGTTGTTGCCACCCTCATTAATACTCTTATTTATATCTTC
AATAGTGGAGATAGGGGTAGGAGCAGGGTGAACAGTGTATCCCCCATTAGCTTCTGTTGT
AGGTCATAATGGTAGATCTGTTGATTTTGCTATTTTTTCTTTACATTTAGCGGGGGCTTC
TTCTATTATAGGAGCAGTTAATTTTATTTCTACTATTATTAATATACGTGTATTAGGAAT
GAGAATAGATAAGATTCCTTTGTTTGTTTGGTCAGTTGGGATTACTGCTGTATTATTATT
ATTATCACTACCAGTGTTGGCTGGTGCTATTACAATA------------
>Npulex_CAN41
AACATTATATTTGATTTTTGGTGCTTGATCAGCTATAGTAGGTACGGCTATAAGAGTTTT
GATTCGAATAGAGTTGGGACAGACTGGTAATTTTTTGGGAAATGATCATTTATATAATGT
CATTGTAACTGCTCATGCTTTTGTTATGATTTTTTTTATAGTGATACCTATTTTGATTGG
TGGTTTTGGTAATTGATTAGTACCATTAATATTAGGGGCTCCTGATATAGCTTTTCCTCG
GATGAATAATTTGAGATTTTGGTTGTTGCCACCCTCATTAATACTCTTATTTATATCTTC
AATAGTGGAGATAGGGGTAGGAGCAGGGTGAACAGTGTATCCCCCATTAGCTTCTGTTGT
AGGTCATAATGGTAGATCTGTTGATTTTGCTATTTTTTCTTTACATTTAGCGGGGGCTTC
TTCTATTATAGGAGCAGTTAATTTTATTTCTACTATTATTAATATACGTGTATTAGGAAT
GAGAATAGATAAGATTCCTTTGTTTGTTTGGTCAGTTGGGATTACTGCTGTATTATTATT
ATTATCACTACCAGTGTTGGCTGGTGCTATTACAATATTGTTGACTGAT
>Npulex_CAN42
AACATTATATTTGATTTTTGGTGCTTGATCAGCTATAGTAGGTACGGCTATAAGAGTTTT
GATTCGAATAGAGTTGGGACAGACTGGTAATTTTTTGGGAAATGATCATTTATATAATGT
CATTGTAACTGCTCATGCTTTTGTTATGATTTTTTTTATAGTGATACCTATTTTGATTGG
TGGTTTTGGTAATTGATTAGTGCCATTAATATTAGGGGCTCCTGATATAGCTTTTCCTCG
GATGAATAATTTGAGATTTTGGTTATTGCCTCCTTCATTAATACTCTTATTTATATCTTC
AATAGTGGAGATAGGGGTAGGAGCAGGATGAACAGTGTATCCCCCATTAGCTTCTGTTGT
AGGTCATAATGGTAGATCTGTTGATTTTGCTATTTTTTCTTTACATTTAGCGGGGGCTTC
TTCTATTATAGGAGCAGTTAATTTCATTTCTACTATTATTAATATACGTGTGTTAGGAAT
GAGAATAGATAAGATTCCTTTGTTTGTTTGGTCAGTTGGGATTACTGCTGTATTATTATT
ATTATCACTACCAGTGTTGGCTGGTGCTATTACAATATTGTTGACTGAT
>Npulex_CAN43
AACATTATATTTGATTTTTGGTGCTTGATCAGCTATAGTAGGTACGGCTATAAGAGTTTT
GATTCGAATAGAGTTGGGACAGACTGGTAATTTTTTGGGAAATGATCATTTATATAATGT
CATTGTAACTGCTCATGCTTTTGTTATGATTTTTTTTATAGTGATACCTATTTTGATTGG
TGGTTTTGGTAATTGATTAGTACCATTAATATTAGGGGCTCCTGATATAGCTTTTCCTCG
GATGAATAATTTGAGATTTTGGTTGTTGCCACCCTCATTAATACTCTTATTTATATCTTC
AATAGTGGAGATAGGGGTAGGAGCAGGGTGAACAGTGTATCCCCCATTAGCTTCTGTTGT
AGGTCATAATGGTAGATCTGTTGATTTTGCTATTTTTTCTTTACATTTAGCGGGGGCTTC
TTCTATTATAGGAGCAGTTAATTTTATTTCTACTATTATTAATATACGTATATTAGGAAT
GAGAATAGATAAGATTCCTTTGTTTGTTTGGTCAGTTGGGATTACTGCTGTATTATTATT
ATTATCACTACCAGTGTTGGCTGGTGCTATTACAATATTGTTGACTGAT
>Npulex_CAN44
AACATTATATTTGATTTTTGGTGCTTGATCAGCTATAGTAGGTACGGCTATAAGAGTTTT
GATTCGAATAGAGTTGGGACAGACTGGTAATTTTTTGGGAAATGATCATTTATATAATGT
CATTGTAACTGCTCATGCTTTTGTTATGATTTTTTTTATAGTGATACCTATTTTGATTGG
TGGTTTTGGTAATTGATTAGTACCATTAATATTAGGGGCTCCTGATATAGCTTTTCCTCG
GATGAATAATTTGAGATTTTGGTTGTTGCCACCCTCATTAATACTCTTATTTATATCTTC
AATAGTGGAGATAGGGGTAGGAGCAGGGTGAACAGTGTATCCCCCATTAGCTTCTGTTGT
AGGTCATAATGGTAGATCTGTTGATTTTGCTATTTTTTCTTTACATTTAGCGGGGGCTTC
TTCTATTATAGGAGCAGTTAATTTTATTTCTACTATTATTAATATACGTGTATTAGGAAT
GAGAATAGATAAGATTCCTTTGTTTGTTTGGTCAGTTGGGATTACTGCTGTATTATTATT
ATTATCACTACCAGTGTTGGCTGGTGCTATTACAATATTGTTGACTGAT
>Npulex_USA3
AACATTATATTTGATTTTTGGTGCTTGATCAGCTATAGTAGGTACGGCTATAAGAGTTTT
GATTCGAATAGAGTTGGGACAGACTGGTAATTTTTTGGGAAATGATCATTTATATAATGT
TATTGTAACTGCTCATGCTTTTGTTATGATTTTTTTTATAGTGATACCTATTTTGATTGG
TGGTTTTGGTAATTGATTAGTACCATTAATATTAGGGGCTCCTGATATAGCTTTTCCTCG
GATGAATAATTTGAGATTTTGATTATTGCCCCCCTCATTAATACTCTTATTTATATCTTC
AATAGTGGAGATAGGGGTAGGAGCAGGGTGAACAGTGTATCCCCCATTAGCTTCTGTTGT
AGGTCATAATGGTAGATCTGTTGATTTTGCTATTTTTTCTTTACATTTAGCGGGGGCTTC
CTCTATTATAGGAGCAGTTAATTTTATTTCTACTATTATTAATATACGTGTATTAGGAAT
GAGAATAGATAAGATTCCTTTGTTTGTTTGGTCAGTTGGGATTACTGCTGTATTATTATT
ATTATCACTGCCAGTGTTGGCTGGTGCTATTACAATATTGTTGACTGAT
>Npulex_USA4
AACATTATATTTGATTTTTGGTGCTTGATCAGCTATAGTAGGTACGGCTATAAGAGTTTT
GATTCGAATAGAGTTGGGTCAGACTGGTAATTTTTTGGGAAATGATCATTTATATAATGT
CATTGTAACTGCTCATGCTTTTGTTATGATTTTTTTTATAGTGATACCTATTTTGATTGG
TGGTTTTGGTAATTGATTAGTACCATTAATATTAGGGGCTCCTGATATAGCTTTTCCTCG
GATGAATAATTTGAGATTTTGGTTGTTGCCACCCTCATTAATACTCTTATTTATATCTTC
AATAGTGGAGATAGGGGTAGGAGCAGGGTGAACAGTGTATCCCCCGTTAGCTTCTGTTGT
AGGTCATAATGGTAGATCTGTTGATTTTGCTATTTTTTCTTTACATTTAGCGGGGGCTTC
TTCTATTATAGGAGCAGTTAATTTTATTTCTACTATTATTAATATACGTGTATTAGGAAT
GAGAATAGATAAGATTCCTTTGTTTGTTTGGTCAGTTGGGATTACTGCTGTATTATTATT
ATTATCACTACCAGTGTTGGCTGGTGCTATTACAATATTGTTGACTGAT
>Npulex_USA5
AACATTATATTTGATTTTTGGTGCTTGATCAGCTATAGTAGGTACGGCTATAAGAGTTTT
GATTCGAATAGAGTTGGGACAGACTGGTAATTTTTTGGGAAATGATCATTTATATAATGT
TATTGTAACTGCTCATGCTTTTGTTATGATTTTTTTTATAGTGATACCTATTTTGATTGG
TGGTTTTGGTAATTGATTAGTACCATTAATATTAGGGGCTCCTGATATAGCTTTTCCTCG
GATGAATAATTTGAGATTTTGATTATTGCCCCCCTCATTAATACTCTTATTTATATCTTC
AATAGTGGAGATAGGGGTAGGAGCAGGGTGAACAGTGTATCCCCCATTAGCTTCTGTTGT
AGGTCATAATGGTAGATCTGTTGATTTTGCTATTTTTTCTTTACATTTAGCGGGGGCTTC
CTCTATTATAGGAGCAGTTAATTTTATTTCTACTATTATTAATATACGTGTATTAGGAAT
GAGAATAGATAAGATTCCTTTGTTTGTTTGGTCAGTTGGGATTACTGCTGTATTATTATT
ATTATCACTGCCAGTGTTGGCTGGTGCTATTACAATATTGTTGACTGAT
>Npulex_CAN52
AACATTATATTTGATTTTTGGTGCTTGATCAGCTATAGTAGGTACGGCTATAAGAGTTTT
GATTCGAATAGAGTTGGGACAGACTGGTAATTTTTTGGGAAATGATCATTTATATAATGT
CATTGTAACTGCTCATGCTTTTGTTATGATTTTTTTTATAGTGATACCTATTTTGATTGG
TGGTTTTGGTAATTGATTAGTACCATTAATATTAGGGGCTCCTGATATAGCTTTTCCTCG
GATGAATAATTTGAGATTTTGGTTGTTGCCACCCTCATTAATACTCTTATTTATATCTTC
AATAGTGGAGATAGGGGTAGGAGCAGGGTGAACAGTGTATCCCCCATTAGCTTCTGTTGT
AGGTCATAATGGTAGATCTGTTGATTTTGCTATTTTTTCTTTACATTTAGCGGGGGCTTC
TTCTATTATAGGAGCAGTTAATTTTATTTCTACTATTATTAATATACGTGTATTAGGAAT
GAGAATAGATAAGATTCCTTTGTTTGTTTGATCAGTTGGGATTACTGCTGTATTATTATT
ATTATCACTACCAGTGTTGGCTGGTGCTATTACAATATTGTTGACTGAT
>Npulex_CAN53
AACATTATATTTGATTTTTGGTGCTTGATCAGCTATAGTAGGTACGGCGATAAGAGTTTT
GATTCGAATAGAGTTGGGACAGACTGGTAATTTTTNGGGAAATGATCATTTATATAATGT
CATTGTAACTGCTCATGCTTTTGTTATGATTTTTTTTATAGTAATACCAATCTTGATTGG
TGGTTTTGGTAATTGATTAGTACCATTAATATTAGGGGCTCCTGATATAGCTTTTCCTCG
AATGAATAATTTAAGATTTTGGTTATTACCACCCTCATTAATACTCTTATTTATATCTTC
AATAGTGGAGATAGGAGTAGGAGCAGGGTGAACAGTGTATCCCCCATTAGCTTCTGTCGT
AGGTCATAATGGTAGATCTGTTGATTTTGCTATTTTTTCTTTACATTTAGCGGGGGCTTC
TTCTATTATAGGAGCAGTTAATTTTATTTCTACTATTATTAATATACGTGTATTAGGAAT
GAGAATAGATAAGATTCCTTTGTTTGTTTGGTCAGTTGGGATTACTGCTGTAGTATTATT
ATTATCACTACCAGTGTTGGCTGGTGCTATTACAATATTGTTGACTGAT
>Npulex_CAN54
AACATTATATTTGATTTTTGGTGCTTGATCAGCTATAGTAGGTACGGCTATAAGAGTTTT
GATCCGAATAGAGTTGGGACAGACTGGTAATTTTTTGGGAAATGATCATTTATATAATGT
TATTGTAACTGCTCATGCTTTTGTTATAATTTTTTTTATAGTAATACCTATTTTGATTGG
TGGTTTTGGTAATTGATTAGTGCCATTAATATTAGGGGCTCCTGATATGGCTTTTCCTCG
AATAAATAATCTGAGATTTTGATTATTGCCTCCTTCATTAATACTTTTATTTATATCTTC
AATAGTGGAGATAGGAGTAGGAGCGGGGTGAACAGTATATCCCCCATTAGCTTCTGTTGT
AGGTCATAGTGGTAGATCTGTTGATTTTGCTATTTTTTCTTTACATTTAGCGGGGGCTTC
TTCTATTATAGGGGCAGTTAATTTTATTTCTACTATTATTAATATGCGTGTATTAGGAAT
AAGAATAGATAAGATTCCTTTGTTTGTTTGGTCAGTTGGAATTACTGCTGTATTATTGTT
ATTATCATTACCAGTGTTGGCTGGTGCTATTACAATATTGTTAACTGAT
>Npulex_CAN62
AACATTATACTTGATTTTTGGTGCTTGATCAGCTATAGTAGGTACGGCTATAAGAGTTTT
GATTCGAATAGAGTTGGGACAGACTGGTAATTTTTTGGGAAATGATCATTTATATAATGT
CATTGTAACTGCTCATGCTTTTGTTATGATTTTTTTTATAGTGATACCTATTTTGATTGG
TGGTTTTGGTAATTGATTAGTGCCATTAATATTAGGGGCTCCTGATATAGCTTTTCCTCG
GATGAATAATTTGAGATTTTGGTTATTACCCCCTTCATTAATACTCTTATTTATATCTTC
AATAGTGGAGATAGGGGTAGGAGCAGGGTGAACAGTGTATCCCCCATTAGCTTCTGTTGT
AGGTCATAATGGTAGATCTGTTGATTTTGCTATTTTTTCTTTACATTTAGCGGGGGCTTC
TTCTATTATAGGAGCAGTTAATTTTATTTCTACTATTATTAATATACGTGTATTAGGAAT
GAGAATAGATAAGATTCCTTTGTTTGTTTGGTCAGTTGGGATTACTGCTGTGTTA-----
-------------------------------------------------
>Npulex_CAN63
-ACATTATATTTGATTTTTGGTGCTTGATCAGCTATAGTAGGTACGGCTATAAGAGTTTT
GATTCGAATAGAGTTGGGACAGACTGGTAATTTTTTGGGAAATGATCATTTATATAATGT
CATTGTAACTGCTCATGCTTTTGTTATGATTTTTTTTATAGTGATACCTATTTTGATTGG
TGGTTTTGGTAATTGATTAGTACCATTAATATTAGGGGCTCCTGATATAGCTTTTCCTCG
GATGAATAATTTGAGATTTTGGTTGTTGCCACCCTCATTAATACTCTTATTTATATCTTC
AATAGTGGAGATAGGGGTAGGAGCAGGGTGAACAGTGTATCCCCCATTAGCTTCTGTTGT
AGGTCATAATGGTAGATCTGTTGATTTTGCTATTTTTTCTTTACATTTAGCGGGGGCTTC
TTCTATTATAGGAGCAGTTAATTTTATTTCTACTATTATTAATATACGTGTATTAGGAAT
GAGAATAGATAAGATTCCTTTGTTTGTTTGGTCAGTTGGGATTACTGCTGTATTATTATT
ATTATCACTACCAGTGTTGGCTGGTGCTATTACAATATTGTTGACTGAT
>Npulex_CAN67
AACATTATATTTGATTTTTGGTGCTTGATCAGCTATAGTAGGTACGGCTATAAGAGTTTT
GATTCGAATAGAGTTGGGACAGACTGGTAATTTTTTGGGAAATGATCATTTATATAATGT
CATTGTAACTGCTCATGCTTTTGTTATGATTTTTTTTATAGTGATACCTATTTTGATTGG
TGGTTTTGGTAATTGATTAGTACCATTAATATTAGGGGCTCCTGATATAGCTTTTCCTCG
GATGAATAATTTGAGATTTTGGTTGTTGCCACCCTCATTAATACTCTTATTTATATCTTC
AATAGTGGAGATAGGGGTAGGAGCAGGGTGAACAGTGTATCCCCCATTAGCTTCTGTTGT
AGGTCATAATGGTAGATCTGTTGATTTTGCTATTTTTTCTTTACATTTAGCGGGGGCTTC
TTCTATTATAGGAGCAGTTAATTTTATTTCTACTATTATTAATATACGTGTATTAGGAAT
GAGAATAGATAAGATTCCTTTGTTTGTTTGGTCAGTTGGGATTACTGCAGTATTATTATT
ATTATCACTACCAGTGTTGGCTGGTGCTATTACAATATTGTTGACTGAT
>Npulex_CAN66
AACATTATATTTGATTTTTGGTGCTTGATCAGCTATAGTAGGTACGGCTATAAGAGTTTT
GATTCGAATAGAGTTGGGACAGACTGGTAATTTTTTGGGAAATGATCATTTATATAATGT
CATTGTAACTGCTCATGCTTTTGTTATGATTTTTTTTATAGTGATACCTATTTTGATTGG
TGGTTTTGGTAATTGATTAGTGCCATTAATATTAGGGGCTCCTGATATAGCTTTTCCTCG
GATGAATAATTTGAGATTTTGGTTATTGCCTCCTTCATTAATACTCTTATTTATATCTTC
AATAGTGGAGATAGGGGTAGGAGCAGGATGAACAGTGTATCCCCCATTAGCTTCTGTTGT
AGGTCATAATGGTAGATCTGTTGATTTTGCTATTTTTTCTTTACATTTAGCGGGGGCTTC
TTCTATTATAGGAGCAGTTAATTTCATTTCTACTATTATTAATATACGTGTGTTAGGAAT
GAGAATAGATAAGATTCCTTTGTTTGTTTGGTCAGTTGGGATTACTGCTGTATTATTATT
ATTATCACTACCAGTGTTGGCTGGTGCTATTACAATATTGTTGACTGAT
>Npulex_USA6
------------------------------------------------------------
------------------------------------------------------------
--------------ATGCTTTTGTTATGATTTTTTTTATAGTGATACCTATTTTGATTGG
TGGTTTTGGTAATTGATTAGTACCATTAATGTTAGGGGCTCCTGATATAGCTTTTCCTCG
GATGAATAATTTGAGATTTTGGTTGTTACCCCCCTCATTAATACTCTTATTTATATCTTC
AATAGTGGAGATAGGGGTAGGAGCAGGGTGAACAGTGTATCCCCCATTAGCTTCTGTTGT
AGGTCATAATGGTAGATCTGTTGATTTTGCTATTTTTTCTTTACATTTAGCGGGGGCTTC
TTCTATTATAGGAGCAGTTAATTTTATTTCTACTATTATTAATATACGTGTATTAGGAAT
GAGAATAGATAAGATTCCTTTGTTTGTTTGGTCAGTTGGGATTACTGCTGTATTATTATT
ATTATCACTACCAGTGTTGGCTGGTGCTATTACAATATTGTTGACTGAT
>Nsp_USA8
------------------------------------------------------------
------------------------------------------------------------
------------------------------------------------------------
---------------------------------------------------------TCG
AATGAATAATTTAAGATTTTGATTGTTACCCCCTTCTTTATTATTATTATTTGTATCATC
TATAGTGGAAATAGGAGTTGGTGCAGGATGAACTGTTTATCCGCCTTTGGCTTCTGTTAT
TGGTCATAGAGGAGCATCGGTTGATTTTGCTATTTTTTCTTTACATTTGGCTGGAGCTTC
TTCTATTATAGGGGCTATTAATTTTATTTCTACTATTATTAATATGCGTTCTACAGGGAT
ATTTTTAGATAAAATATCTTTGTTTGTATGGTCAGTGATTATTACTGCTGTACTATTATT
GTTATCTTTACCTGTATTAGCAGGTGCTATTACTATATTGCTTACAGAC
>Nsp_USA9
------------------------------------------------------------
------------------------------------------------------------
------------------------------------------------------------
---------------------------------------------------------TCG
AATGAATAATTTAAGATTTTGATTGTTGCCTCCTTCTTTATTATTATTATTTGTATCATC
TATAGTGGAAATAGGAGTTGGTGCAGGATGAACTGTTTATCCGCCTTTGGCTTCTGTTAT
TGGTCATAGAGGAGCATCGGTTGATTTTGCTATTTTTTCTTTACATTTGGCTGGAGCTTC
TTCTATTATAGGGGCTATTAATTTTATTTCTACTATTATTAATATGCGTTCTGAAGGGAT
ATTTTTAGATAAAATATCTTTGTTTGTGTGGTCGGTGATTATTACTGCTGTACTATTATT
ATTATCTTTACCTGTATTAGCAGGTGCTATTACTATATTGCTTACGGAC
>Nsp_USA10
------------------------------------------------------------
------------------------------------------------------------
------------------------------------------------------------
---------------------------------------------------------TCG
GATGAATAATTTGAGATTTTGATTATTGCCCCCCTCATTAATACTCTTATTTATATCTTC
AATAGTGGAGATAGGGGTAGGAGCAGGGTGAACAGTGTATCCCCCATTAGCTTCTGTTGT
AGGTCATAATGGTAGATCTGTTGATTTTGCTATTTTTTCTTTACATTTAGCGGGGGCTTC
TTCTATTATAGGAGCAGTTAATTTTATTTCTACTATTATTAATATACGTGTATTAGGAAT
GAGAATAGATAAGATTCCTTTGTTTGTTTGGTCAGTTGGGATTACTGCTGTATTATTATT
ATTATCACTGCCAGTGTTGGCTGGTGCTATTACAATATTGTTGACTGAT
>Nsp_USA11
------------------------------------------------------------
------------------------------------------------------------
------------------------------------------------------------
---------------------------------------------------------TCG
AATGAATAATTTAAGATTTTGATTGTTACCCCCTTCTTTATTATTATTATTTGTATCATC
TATAGTGGAAATAGGAGTTGGTGCAGGATGAACTGTTTATCCGCCTTTGGCTTCTGTTAT
TGGTCATAGAGGAGTATCGGTTGATTTTGCTATTTTTTCTTTACATTTGGCTGGAGCTTC
TTCTATTATAGGGGCTATTAATTTTATTTCTACTATTATTAATATGCGTTCTACAGGAAT
ATTTTTAGATAAAATATCCTTGTTTGTATGGTCAGTGATTATTACTGCTGTACTATTATT
ATTATCTTTACCTGTATTAGCAGGTGCTATTACTATATTGCTTACGGAC
>Npulex_CAN84
-ACATTATATTTGATTTTTGGTGCTTGATCAGCTATAGTGGGTACGGCTATAAGAGTTTT
GATTCGAATAGAGTTGGGACAGACTGGTGATTTTTTGGGAAATGATCATTTATATAATGT
TATTGTAACTGCTCATGCTTTTGTTATGATTTTTTTTATAGTGATACCTATTTTGATTGG
TGGTTTTGGTAATTGATTAGTACCATTAATGTTAGGGGCTCCTGATATAGCTTTTCCTCG
GATGAATAATTTGAGATTTTGGTTGTTACCCCCCTCATTAATACTCTTATTTATATCTTC
AATAGTGGAGATAGGGGTAGGAGCAGGGTGAACAGTGTATCCCCCATTAGCTTCTGTTGT
AGGTCATAATGGTAGATCTGTTGATTTTGCTATTTTTTCTTTACATTTAGCGGGGGCTTC
TTCTATTATAGGAGCAGTTAATTTTATTTCTACTATTATTAATATACGTGTATTAGGAAT
GAGAATAGATAAGATTCCTTTGTTTGTTTGGTCAGTTGGGATTACTGCT-----------
-------------------------------------------------
>Npulex_CAN85
-ACATTATATTTGATTTTTGGTGCTTGATCAGCTATAGTGGGTACGGCTATAAGAGTTTT
GATTCGAATAGAGTTGGGACAGACTGGTGATTTTTTGGGAAATGATCATTTATATAATGT
TATTGTAACTGCTCATGCTTTTGTTATGATTTTTTTTATAGTGATACCTATTTTGATTGG
TGGTTTTGGTAATTGATTAGTACCATTAATGTTAGGGGCTCCTGATATAGCTTTTCCTCG
GATGAATAATTTGAGATTTTGGTTGTTACCCCCCTCATTAATACTCTTATTTATATCTTC
AATAGTGGAGATAGGGGTAGGAGCAGGGTGAACAGTGTATCCCCCATTAGCTTCTGTTGT
AGGTCATAATGGTAGATCTGTTGATTTTGCTATTTTTTCTTTACATTTAGCGGGGGCTTC
TTCTATTATAGGAGCAGTTAATTTTATTTCTACTATTATTAATATACGTGTATTAGGAAT
GAGAATAGATAAGATTCCTTTGTTTGTTTGGTCAGTT-----------------------
-------------------------------------------------
>Npulex_CAN25
-ACATTATATTTGATTTTTGGTGCTTGATCAGCTATAGTAGGTACGGCTATAAGAGTTTT
GATTCGAATAGAGTTGGGACAGACTGGTAATTTTTTGGGAAATGATCATTTATATAATGT
CATTGTAACTGCTCATGCTTTTGTTATGATTTTTTTTATAGTGATACCTATTTTGATTGG
TGGTTTTGGTAATTGATTAGTGCCATTAATATTAGGGGCTCCTGATATAGCTTTTCCTCG
GATGAATAATTTGAGATTTTGGTTATTACCCCCTTCATTAATACTCTTATTTATATCTTC
AATAGTGGAGATAGGGGTAGGAGCAGGGTGAACAGTGTATCCCCCATTAGCTTCTGTTGT
AGGTCATAATGGTAGATCTGTTGATTTTGCTATTTTTTCTTTACATTTAGCGGGGGCTTC
TTCTATTATAGGAGCAGTTAATTTTATTTCTACTATTATTAATATACGTGTATTGGGAAT
GAGAATAGATAAAATTCCTTTGTTTGTTTGGTCAGTTGGGATTACTGCTGTATTATTATT
ATTATCACTACCAGTGTTGGCTGGT------------------------
>Npulex_CAN21
-ACATTATATTTGATTTTTGGTGCTTGATCAGCTATAGTAGGTACGGCTATAAGAGTTTT
GATTCGAATAGAGTTGGGACAGACTGGTAATTTTTTGGGAAATGATCATTTATATAATGT
CATTGTAACTGCTCATGCTTTTGTTATGATTTTTTTTATAGTGATACCTATTTTGATTGG
TGGTTTTGGTAATTGATTAGTGCCATTAATATTAGGGGCTCCTGATATAGCTTTTCCTCG
GATGAATAATTTGAGATTTTGGTTATTGCCTCCTTCATTAATACTCTTATTTATATCTTC
AATAGTGGAGATAGGGGTAGGAGCAGGATGAACAGTGTATCCCCCATTAGCTTCTGTTGT
AGGTCATAATGGTAGATCTGTTGATTTTGCTATTTTTTCTTTACATTTAGCGGGGGCTTC
TTCTATTATAGGAGCAGTTAATTTCATTTCTACTATTATTAATATACGTGTGTTAGGAAT
GAGAATAGATAAGATTCCTTTGTTTGTTTGGTCAGTTGGGATTACTGCTGTATTATTATT
ATTATCACTACCAGTGTTGGCTGGTGCTATTACAATATTGTTGACTGAT
>Npulex_CAN83
-ACATTATATTTGATTTTTGGTGCTTGATCAGCTATAGTGGGTACGGCTATAAGAGTTTT
GATTCGAATAGAGTTGGGACAGACTGGTGATTTTTTGGGAAATGATCATTTATATAATGT
TATTGTAACTGCTCATGCTTTTGTTATGATTTTTTTTATAGTGATACCTATTTTGATTGG
TGGTTTTGGTAATTGATTAGTACCATTAATGTTAGGGGCTCCTGATATAGCTTTTCCTCG
GATGAATAATTTGAGATTTTGGTTGTTACCCCCCTCATTAATACTCTTATTTATATCTTC
AATAGTGGAGATAGGGGTAGGAGCAGGGTGAACAGTGTATCCCCCATTAGCTTCTGTTGT
AGGTCATAATGGTAGATCTGTTGATTTTGCTATTTTTTCTTTACATTTAGCGGGGGCTTC
TTCTATTATAGGAGCAGTTAATTTTATTTCTACTATTATTAATATACGTGTATTAGGAAT
GAGAATAGATAAGATTCCTTTGTTTGTTTGGTCAGTTGGGATTACTGCTGTATTATTATT
A------------------------------------------------
>Npulex_CAN28
----------TTGATTTTTGGTGCTTGATCAGCTATAGTAGGTACGGCTATAAGAGTTTT
GATTCGAATAGAGTTGGGACAGACTGGTAATTTTTTGGGAAATGATCATTTATATAATGT
CATTGTAACTGCTCATGCTTTTGTTATGATTTTTTTTATAGTGATACCTATTTTGATTGG
TGGTTTTGGTAATTGATTAGTACCATTAATATTAGGGGCTCCTGATATAGCTTTTCCTCG
GATGAATAATTTGAGATTTTGGTTGTTGCCACCCTCATTAATACTCTTATTTATATCTTC
AATAGTGGAGATAGGGGTAGGAGCAGGGTGAACAGTGTATCCCCCATTAGCTTCTGTTGT
AGGTCATAATGGTAGATCTGTTGATTTTGCTATTTTTTCTTTACATTTAGCGGGGGCTTC
TTCTATTATAGGAGCAGTTAATTTTATTTCTACTATTATTAATATACGTGTATTAGGAAT
GAGAATAGATAAGATTCCTTTGTTTGTTTGATCAGTTGGGATTACTGCTGTATTATTATT
ATTATCACTACCAGTGTTGGCTGGT------------------------
>Npulex_CAN50
-ACATTATATTTGATTTTTGGTGCTTGATCAGCTATAGTAGGTACGGCTATAAGAGTTTT
GATCCGAATAGAGTTGGGACAGACTGGTAATTTTTTGGGAAATGATCATTTATATAATGT
TATTGTAACTGCTCATGCTTTTGTTATAATTTTTTTTATAGTAATACCTATTTTGATTGG
TGGTTTTGGTAATTGATTAGTGCCATTAATATTAGGGGCTCCTGATATAGCTTTTCCTCG
GATAAATAATTTGAGATTCTGGTTATTGCCTCCTTCATTAATACTTTTATTTATATCTTC
AATAGTGGAGATAGGAGTAGGAGCAGGGTGAACAGTATATCCCCCATTAGCTTCTGTTGT
GGGTCATAGTGGTAGATCTGTTGATTTTGCTATTTTTTCTTTACATTTAGCAGGGGCTTC
TTCTATTATAGGAGCAGTTAATTTTATTTCTACTATTATTAATATGCGTGTATTAGGTAT
AAGAATAGATAAGATTCCTTTGTTTGTTTGGTCAGTTGGAATTACTGCTGTATTATTGTT
ATTATCATTACCAGTGTTGGCTGGTGCTATTACAATATTGTTGACTGAT
>Npulex_CAN24
-ACATTATATTTGATTTTTGGTGCTTGATCAGCTATAGTAGGTACGGCTATAAGAGTTTT
GATTCGAATAGAGTTGGGACAGACTGGTAATTTTTTGGGAAATGATCATTTATATAATGT
CATTGTAACTGCTCATGCTTTTGTTATGATTTTTTTTATAGTGATACCTATTTTGATTGG
TGGTTTTGGTAATTGATTAGTACCATTAATATTAGGGGCTCCTGATATAGCTTTTCCTCG
GATGAATAATTTGAGATTTTGGTTGTTGCCACCCTCATTAATACTCTTATTTATATCTTC
AATAGTGGAGATAGGGGTAGGAGCAGGGTGAACAGTGTATCCCCCATTAGCTTCTGTTGT
AGGTCATAATGGTAGATCTGTTGATTTTGCTATTTTTTCTTTACATTTAGCGGGGGCTTC
TTCTATTATAGGAGCAGTTAATTTTATTTCTACTATTATTAATATACGTGTATTAGGAAT
GAGAATAGATAAGATTCCTTTGTTTGTTTGGTCAGTTGGGATTACTGCTGTATTATTATT
ATTATCACTACCAGTGTTGGCTGGTGCTATTACAATA------------
>Npulex_CAN51
-ACATTATATTTGATTTTTGGTGCTTGATCAGCTATAGTAGGTACGGCTATAAGAGTTTT
GATCCGAATAGAGTTGGGACAGACTGGTAATTTTTTGGGAAATGATCATTTATATAATGT
TATTGTAACTGCTCATGCTTTTGTTATAATTTTTTTTATAGTAATACCTATTTTGATTGG
TGGTTTTGGTAATTGATTAGTGCCATTAATATTAGGGGCTCCTGATATAGCTTTTCCTCG
GATAAATAATCTGAGATTCTGGTTATTGCCTCCTTCATTAATACTTTTATTTATATCTTC
AATAGTGGAGATAGGAGTAGGAGCAGGGTGAACAGTATATCCCCCATTAGCTTCTGTTGT
GGGTCATAGTGGTAGATCTGTTGATTTTGCTATTTTTTCTTTACATTTAGCAGGGGCTTC
TTCTATTATAGGAGCAGTTAATTTTATTTCTACTATTATTAATATGCGTGTATTAGGCAT
AAGAATAGATAAGATTCCTTTGTTTGTTTGGTCAGTTGGAATTACTGCTGTATTATTGTT
ATTATCATTACCAGTGTTGGCTGGTGCTATTACAATATTGTTGACTGAT
>Npulex_CAN56
AACATTATATTTGATTTTTGGTGCTTGATCAGCTATAGTAGGTACGGCTATAAGAGTTTT
GATTCGAATAGAGTTGGGACAGACTGGTAATTTTTTGGGAAATGATCATTTATATAATGT
CATTGTAACTGCTCATGCTTTTGTTATGATTTTTTTTATAGTAATACCTATTTTGATTGG
TGGTTTTGGTAATTGATTAGTACCATTAATATTAGGGGCTCCTGATATAGCTTTTCCTCG
GATGAATAATTTGAGATTTTGGTTGTTGCCCCCCTCATTAATACTCTTATTTATATCTTC
AATAGTGGAGATAGGGGTAGGAGCAGGGTGAACAGTGTATCCCCCGTTAGCTTCTGTTGT
AGGTCATAATGGTAGATCTGTTGATTTTGCTATTTTTTCTTTACATTTAGCGGGGGCTTC
TTCTATTATAGGAGCAGTTAATTTTATTTCTACTATTATTAATATACGTGTATTAGGAAT
GAGAATAGATAAGATTCCTTTGTTTGTTTGGTCAGTTGGGATTACTGCTGTATTATTATT
ATTATCACTACCAGTGTTGGCTGGTGCTATTACAATATTGTTGACTGAT
>Npulex_CAN73
-ACATTATATTTGATTTTTGGTGCTTGATCAGCTATAGTAGGTACGGCTATAAGAGTTTT
GATTCGAATAGAGTTGGGACAGACTGGTAATTTTTTGGGAAATGATCATTTATATAATGT
CATTGTAACTGCTCATGCTTTTGTTATGATTTTTTTTATAGTGATACCTATTTTGATTGG
TGGTTTTGGTAATTGATTAGTACCATTAATATTAGGGGCTCCTGATATAGCTTTTCCTCG
GATGAATAATTTGAGATTTTGGTTGTTGCCACCCTCATTAATACTCTTATTTATATCTTC
AATAGTGGAGATAGGGGTAGGAGCAGGGTGAACAGTGTATCCCCCATTAGCTTCTGTTGT
AGGTCATAATGGTAGATCTGTTGATTTTGCTATTTTTTCTTTACATTTAGCGGGGGCTTC
TTCTATTATAGGAGCAGTTAATTTTATTTCTACTATTATTAATATACGTGTATTAGGAAT
GAGAATAGATAAGATTCCTTTGTTTGTTTGGTCAGTTGGGATTACTGCTGTATTATTATT
ATTATCACTACCAGTGTTGGCTGGTGCTATTACAATATTGTTGACTGAT
>Npulex_CAN81
----------TTGATTTTTGGTGCTTGATCAGCTATAGTGGGTACGGCTATAAGAGTTTT
GATTCGAATAGAGTTGGGACAGACTGGTGATTTTTTGGGAAATGATCATTTATATAATGT
TATTGTAACTGCTCATGCTTTTGTTATGATTTTTTTTATAGTGATACCTATTTTGATTGG
TGGTTTTGGTAATTGATTAGTACCATTAATGTTAGGGGCTCCTGATATAGCTTTTCCTCG
GATGAATAATTTGAGATTTTGGTTGTTACCCCCCTCATTAATACTCTTATTTATATCTTC
AATAGTGGAGATAGGGGTAGGAGCAGGGTGAACAGTGTATCCCCCATTAGCTTCTGTTGT
AGGTCATAATGGTAGATCTGTTGATTTTGCTATTTTTTCTTTACATTTAGCGGGGGCTTC
TTCTATTATAGGAGCAGTTAATTTTATTTCTACTATTATTAATATACGTGTATTAGGAAT
GAGAATAGATAAGATTCCTTTGTTTGTTTGATCAGTTGGGATTACTGCT-----------
-------------------------------------------------
>Npulex_CAN13
----TTATATTTGATTTTTGGTGCTTGATCAGCTATAGTAGGTACGGCTATAAGAGTTTT
GATTCGAATAGAGTTGGGACAGACTGGTAATTTTTTGGGAAATGATCATTTATATAATGT
CATTGTAACTGCTCATGCTTTTGTTATGATTTTTTTTATAGTGATACCTATTTTGATTGG
TGGTTTTGGTAATTGATTAGTACCATTAATATTAGGGGCTCCTGATATAGCTTTTCCTCG
GATGAATAATTTGAGATTTTGGTTATTGCCCCCCTCATTAATACTCTTATTTATGTCTTC
AATAGTGGAGATAGGAGTAGGAGCAGGGTGAACAGTGTATCCTCCGTTAGCTTCTGTTGT
AGGTCATAATGGTAGATCTGTTGATTTTGCTATTTTTTCTTTACATTTAGCGGGGGCTTC
TTCTATTATAGGAGCAGTTAATTTTATTTCTACTATTATTAATATGCGTATATTAGGAAT
GAGAATAGATAAGATTCCTTTGTTTGTTTGATCAGTAGGGATTACTGCTGTATTATTATT
ATTATCACTACCAGTGTTGGCTGGTGCTATTACAATATTGTTGACTGAT
>Npulex_CAN20
AACATTATACTTGATTTTTGGTGCTTGATCAGCTATAGTAGGTACGGCTATAAGAGTTTT
GATTCGAATAGAGTTGGGACAGACTGGTAATTTTTTGGGAAATGATCATTTATATAATGT
CATTGTAACTGCTCATGCTTTTGTTATGATTTTTTTTATAGTGATACCTATTTTGATTGG
TGGTTTTGGTAATTGATTAGTGCCATTAATATTAGGGGCTCCTGATATAGCTTTTCCTCG
GATGAATAATTTGAGATTTTGGTTATTACCCCCTTCATTAATACTCTTATTTATATCTTC
AATAGTGGAGATAGGGGTAGGAGCAGGGTGAACAGTGTATCCCCCATTAGCTTCTGTTGT
AGGTCATAATGGTAGATCTGTTGATTTTGCTATTTTTTCTTTACATTTAGCGGGGGCTTC
TTCTATTATAGGAGCAGTTAATTTTATTTCTACTATTATTAATATACGTGTATTAGGAAT
GAGAATAGATAAGATTCCTTTGTTTGTTTGGTCAGTTGGGATTACTGCTGTGTTATTATT
ATTATCACTACCAGTGTTGGCTGGTGCTATTACAATATTGTTGACTGAT
>Npulex_CAN72
-ACATTATATTTGATTTTTGGTGCTTGATCAGCTATAGTAGGTACGGCTATAAGAGTTTT
GATTCGAATAGAGTTGGGACAGACTGGTAATTTTTTGGGAAATGATCATTTATATAATGT
CATTGTAACTGCTCATGCTTTTGTTATGATTTTTTTTATAGTGATACCTATTTTGATTGG
TGGTTTTGGTAATTGATTAGTGCCATTAATATTAGGGGCTCCTGATATAGCTTTTCCTCG
GATGAATAATTTGAGATTTTGGTTATTGCCTCCTTCATTAATACTCTTATTTATATCTTC
AATAGTGGAGATAGGGGTAGGAGCAGGATGAACAGTGTATCCCCCATTAGCTTCTGTTGT
AGGTCATAATGGTAGATCTGTTGATTTTGCTATTTTTTCTTTACATTTAGCGGGGGCTTC
TTCTATTATAGGAGCAGTTAATTTCATTTCTACTATTATTAATATACGTGTGTTAGGAAT
GAGAATAGATAAGATTCCTTTGTTTGTTTGGTCAGTTGGGATTACTGCTGTATTATTATT
ATTATCACTACCAGTGTTGGCTGGTGCTATTACAATATTGTTGACTGAT
>Npulex_CAN45
--------------------------------------------------TAAGAGTTTT
GATTCGAATAGAGTTGGGACAGACTGGTGATTTTTTGGGAAATGATCATTTATATAATGT
TATTGTAACTGCTCATGCTTTTGTTATGATTTTTTTTATAGTGATACCTATTTTGATTGG
TGGTTTTGGTAATTGATTAGTACCATTAATGTTAGGGGCTCCTGATATAGCTTTTCCTCG
GATGAATAATTTGAGATTTTGGTTGTTACCCCCCTCATTAATACTCTTATTTATATCTTC
AATAGTGGAGATAGGGGTAGGAGCAGGGTGAACAGTGTATCCCCCATTAGCTTCTGTTGT
AGGTCATAATGGTAGATCTGTTGATTTTGCTATTTTTTCTTTACATTTAGCGGGGGCTTC
TTCTATTATAGGAGCAGTTAATTTTATTTCTACTATTATTAATATACGTGTATTAGGAAT
GAGAATAGATAAGATTCCTTTGTTTGTTTGGTCAGTTGGGATTAC---------------
-------------------------------------------------
>Npulex_CAN74
-ACATTATATTTGATTTTTGGTGCTTGATCAGCTATAGTAGGTACGGCTATAAGAGTTTT
GATTCGAATAGAGTTGGGACAGACTGGTAATTTTTTGGGAAATGATCATTTATATAATGT
CATTGTAACTGCTCATGCTTTTGTTATGATTTTTTTTATAGTGATACCTATTTTGATTGG
TGGTTTTGGTAATTGATTAGTGCCATTAATATTAGGGGCTCCTGATATAGCTTTTCCTCG
GATGAATAATTTGAGATTTTGGTTATTACCCCCTTCATTAATACTCTTATTTATATCTTC
AATAGTGGAGATAGGGGTAGGAGCAGGGTGAACAGTGTATCCCCCATTAGCTTCTGTTGT
AGGTCATAATGGTAGATCTGTTGATTTTGCTATTTTTTCTTTACATTTAGCGGGGGCTTC
TTCTATTATAGGAGCAGTTAATTTTATTTCTACTATTATTAATATACGTGTATTAGGAAT
GAGAATAGATAAGATTCCTTTGTTTGTTTGGTCAGTTGGGATTACTGCTGTATTATTATT
ATTATCACTACCAGTGTTGGCTGGTGCTATTACAATATTGTTGACTGAT
>Npulex_CAN82
AACATTATATTTGATTTTTGGTGCTTGATCAGCTATAGTGGGTACGGCTATAAGAGTTTT
GATTCGAATAGAGTTGGGACAGACTGGTGATTTTTTGGGAAATGATCATTTATATAATGT
TATTGTAACTGCTCATGCTTTTGTTATGATTTTTTTTATAGTGATACCTATTTTGATTGG
TGGTTTTGGTAATTGATTAGTACCATTAATGTTAGGGGCTCCTGATATAGCTTTTCCTCG
GATGAATAATTTGAGATTTTGGTTGTTACCCCCCTCATTAATACTCTTATTTATATCTTC
AATAGTGGAGATAGGGGTAGGAGCAGGGTGAACAGTGTATCCCCCATTAGCTTCTGTTGT
AGGTCATAATGGTAGATCTGTTGATTTTGCTATTTTTTCTTTACATTTAGCGGGGGCTTC
TTCTATTATAGGAGCAGTTAATTTTATTTCTACTATTATTAATATACGTGTATTAGGAAT
GAGAATAGATAAGATTCCTTTGTTTGTTTGGTCAGTTGGGATTACTGCT-----------
-------------------------------------------------
>Npulex_CAN69
AACATTATATTTGATTTTTGGTGCTTGATCAGCTATAGTGGGTACGGCTATAAGAGTTTT
GATTCGAATAGAGTTGGGACAGACTGGTGATTTTTTGGGAAATGATCATTTATATAATGT
TATTGTAACTGCTCATGCTTTTGTTATGATTTTTTTTATAGTGATACCTATTTTGATTGG
TGGTTTTGGTAATTGATTAGTACCATTAATGTTAGGGGCTCCTGATATAGCTTTTCCTCG
GATGAATAATTTGAGATTTTGGTTGTTACCCCCCTCATTAATACTCTTATTTATATCTTC
AATAGTGGAGATAGGGGTAGGAGCAGGGTGAACAGTGTATCCCCCATTAGCTTCTGTTGT
AGGTCATAATGGTAGATCTGTTGATTTTGCTATTTTTTCTTTACATTTAGCGGGGGCTTC
TTCTATTATAGGAGCAGTTAATTTTATTTCTACTATTATTAATATACGTGTATTAGGAAT
GAGAATAGATAAGATTCCTTTGTTTGTTTGGTCAGTTGGGATTACTGCTGTATTATTATT
ATT----------------------------------------------
>Npulex_CAN68
AACATTATATTTGATTTTTGGTGCTTGATCAGCTATAGTAGGTACGGCTATAAGAGTTTT
GATTCGAATAGAGTTGGGACAGACTGGTAATTTTTTGGGAAATGATCATTTATATAATGT
CATTGTAACTGCTCATGCTTTTGTTATGATTTTTTTTATAGTGATACCTATTTTGATTGG
TGGTTTTGGTAATTGATTAGTACCATTAATATTAGGGGCTCCTGATATAGCTTTTCCTCG
GATGAATAATTTGAGATTTTGGTTGTTGCCACCCTCATTAATACTCTTATTTATATCTTC
AATAGTGGAGATAGGGGTAGGAGCAGGGTGAACAGTGTATCCCCCATTAGCTTCTGTTGT
AGGTCATAATGGTAGATCTGTTGATTTTGCTATTTTTTCTTTACATTTAGCGGGGGCTTC
TTCTATTATAGGAGCAGTTAATTTTATTTCTACTATTATTAATATACGTGTATTAGGAAT
GAGAATAGATAAGATTCCTTTGTTTGTTTGGTCAGTTGGGATTACTGCTGTATTATTATT
ATTATCACTACCAGTGTTGGCTGGTGCTATTACAATATTGTTGACTGAT
>Npulex_CAN70
AACATTATATTTGATTTTTGGTGCTTGATCAGCTATAGTAGGTACGGCTATAAGAGTTTT
GATTCGAATAGAGTTGGGACAGACTGGTAATTTTTTGGGAAATGATCATTTATATAATGT
CATTGTAACTGCTCATGCTTTTGTTATGATTTTTTTTATAGTGATACCTATTTTGATTGG
TGGTTTTGGTAATTGATTAGTGCCATTAATATTAGGGGCTCCTGATATAGCTTTTCCTCG
GATGAATAATTTGAGATTTTGGTTATTGCCTCCTTCATTAATACTCTTATTTATATCTTC
AATAGTGGAGATAGGGGTAGGAGCAGGATGAACAGTGTATCCCCCATTAGCTTCTGTTGT
AGGTCATAATGGTAGATCTGTTGATTTTGCTATTTTTTCTTTACATTTAGCGGGGGCTTC
TTCTATTATAGGAGCAGTTAATTTCATTTCTACTATTATTAATATACGTGTGTTAGGAAT
GAGAATAGATAAGATTCCTTTGTTTGTTTGGTCAGTTGGGATTACTGCTGTATTATTATT
ATTATCACTACCAGTGTTGGCTGGTGCTATTACAATATTGTTGACTGAT
>Npulex_CAN71
AACATTATATTTGATTTTTGGTGCTTGATCAGCTATAGTAGGTACGGCTATAAGAGTTTT
GATTCGAATAGAGTTGGGACAGACTGGTAATTTTTTGGGAAATGATCATTTATATAATGT
CATTGTAACTGCTCATGCTTTTGTTATGATTTTTTTTATAGTGATACCTATTTTGATTGG
TGGTTTTGGTAATTGATTAGTGCCATTAATATTAGGGGCTCCTGATATAGCTTTTCCTCG
GATGAATAATTTGAGATTTTGGTTATTGCCTCCTTCATTAATACTCTTATTTATATCTTC
AATAGTGGAGATAGGGGTAGGAGCAGGATGAACAGTGTATCCCCCATTAGCTTCTGTTGT
AGGTCATAATGGTAGATCTGTTGATTTTGCTATTTTTTCTTTACATTTAGCGGGGGCTTC
TTCTATTATAGGAGCAGTTAATTTCATTTCTACTATTATTAATATACGTGTGTTAGGAAT
GAGAATAGATAAGATTCCTTTGTTTGTTTGGTCAGTTGGGATTACTGCTGTATTATTATT
ATTATCACTACCAGTGTTGGCTGGTGCTATTACAATATTGTTGACTGAT
>Npulex_CAN6
AACATTATATTTGATTTTTGGTGCTTGATCAGCTATAGTAGGTACGGCTATAAGAGTTTT
GATTCGAATAGAGTTGGGACAGACTGGTAATTTTTTGGGAAATGATCATTTATATAATGT
CATTGTAACTGCTCATGCTTTTGTTATGATTTTTTTTATAGTAATACCTATTTTGATTGG
TGGTTTTGGTAATTGATTAGTGCCATTAATATTAGGGGCTCCTGATATAGCTTTTCCTCG
GATGAATAATTTGAGATTTTGGTTATTACCCCCTTCATTAATACTCTTATTTATATCTTC
AATAGTGGAGATAGGGGTAGGAGCAGGGTGAACAGTGTATCCCCCATTAGCTTCTGTTGT
AGGTCATAATGGAAGATCTGTTGATTTTGCTATTTTTTCTTTACATTTAGCGGGGGCTTC
TTCTATTATAGGAGCAGTTAATTTTATTTCTACTATTATTAATATACGTGTATTAGGAAT
GAGAATAGATAAGATTCCTTTGTTTGTTTGGTCAGTTGGGATTACTGCTGTATTATTATT
ATTATCACTACCAGTGTTGGCTGGTGCTATTACAATATTGTTGACTGAT
>Npulex_CAN2
AACATTATATTTGATTTTTGGTGCTTGATCAGCTATAGTAGGTACGGCTATAAGAGTTTT
GATTCGAATAGAGTTGGGACAGACTGGTAATTTTTTGGGAAATGATCATTTATATAATGT
CATTGTAACTGCTCATGCTTTTGTTATGATTTTTTTTATAGTGATACCTATTTTGATTGG
TGGTTTTGGTAATTGATTAGTACCATTAATATTAGGGGCTCCTGATATAGCTTTTCCTCG
GATGAATAATTTGAGATTTTGGTTGTTGCCACCCTCATTAATACTCTTATTTATATCTTC
AATAGTGGAGATAGGGGTAGGAGCAGGGTGAACAGTGTATCCCCCATTAGCTTCTGTTGT
AGGTCATAATGGTAGATCTGTTGATTTTGCTATTTTTTCTTTACATTTAGCGGGGGCTTC
TTCTATTATAGGAGCAGTTAATTTTATTTCTACTATTATTAATATACGTGTATTAGGAAT
GAGAATAGATAAGATTCCTTTGTTTGTTTGGTCAGTTGGGATTACTGCTGTATTATTATT
ATTATCACTACCAGTGTTGGCTGGTGCTATTACAATATTGTTGACTGAT
>Npulex_CAN3
AACATTATATTTGATTTTTGGTGCTTGATCAGCTATAGTAGGTACGGCTATAAGAGTTTT
GATTCGAATAGAGTTGGGACAGACTGGTAATTTTTTGGGAAATGATCATTTATATAATGT
CATTGTAACTGCTCATGCTTTTGTTATGATTTTTTTTATAGTGATACCTATTTTGATTGG
TGGTTTTGGTAATTGATTAGTGCCATTAATATTAGGGGCTCCTGATATAGCTTTTCCTCG
GATGAATAATTTGAGATTTTGGTTATTGCCTCCTTCATTAATACTCTTATTTATATCTTC
AATAGTGGAGATAGGGGTAGGAGCAGGATGAACAGTGTATCCCCCATTAGCTTCTGTTGT
AGGTCATAATGGTAGATCTGTTGATTTTGCTATTTTTTCTTTACATTTAGCGGGGGCTTC
TTCTATTATAGGAGCAGTTAATTTCATTTCTACTATTATTAATATACGTGTGTTAGGAAT
GAGAATAGATAAGATTCCTTTGTTTGTTTGGTCAGTTGGGATTACTGCTGTATTATTATT
ATTATCACTACCAGTGTTGGCTGGTGCTATTACAATATTGTTGACTGAT
>Npulex_CAN4
AACATTATATTTGATTTTTGGTGCTTGATCAGCTATAGTAGGTACGGCTATAAGAGTTTT
GATTCGAATAGAGTTGGGACAGACTGGTAATTTTTTGGGAAATGATCATTTATATAATGT
CATTGTGACTGCTCATGCTTTTGTTATGATTTTTTTTATAGTAATACCTATTTTGATTGG
TGGTTTTGGTAATTGATTAGTGCCATTAATATTAGGAGCTCCTGATATAGCTTTTCCTCG
GATGAATAATTTGAGATTTTGGTTATTGCCTCCTTCATTAATACTTTTATTTATGTCTTC
AATAGTGGAGATAGGGGTAGGAGCAGGATGAACAGTGTATCCCCCATTAGCTTCTGTTGT
AGGTCATAATGGTAGATCTGTTGATTTTGCTATTTTTTCTTTACATTTAGCGGGGGCTTC
TTCTATTATAGGAGCAGTTAATTTTATTTCTACTATTATTAATATACGTGTATTAGGAAT
GAGAATAGATAAGATTCCTTTGTTTGTTTGGTCAGTTGGAATTACTGCTGTATTATTATT
ATTATCACTACCAGTGTTGGCTGGTGCTATTACAATATTGTTGACTGAT
>Npulex_CAN5
AACATTATATTTGATTTTTGGTGCTTGATCAGCTATAGTAGGTACGGCTATAAGAGTTTT
GATTCGAATAGAGTTGGGACAGACTGGTAATTTTTTGGGAAATGATCATTTATATAATGT
CATTGTAACTGCTCATGCTTTTGTTATGATTTTTTTTATAGTAATACCTATTTTGATTGG
TGGTTTTGGTAATTGATTAGTGCCATTAATATTAGGGGCTCCTGATATAGCTTTTCCTCG
GATGAATAATTTGAGATTTTGGTTATTACCCCCTTCATTAATACTCTTATTTATATCTTC
AATAGTGGAGATAGGGGTAGGAGCAGGGTGAACAGTGTATCCCCCATTAGCTTCTGTTGT
AGGTCATAATGGAAGATCTGTTGATTTTGCTATTTTTTCTTTACATTTAGCGGGGGCTTC
TTCTATTATAGGAGCAGTTAATTTTATTTCTACTATTATTAATATACGTGTATTAGGAAT
GAGAATAGATAAGATTCCTTTGTTTGTTTGGTCAGTTGGGATTACTGCTGTATTATTATT
ATTATCACTACCAGTGTTGGCTGGTGCTATTACAATATTGTTGACTGAT
>Npulex_CAN86
-ACATTATATTTGATTTTTGGTGCTTGATCAGCTATAGTAGGTACGGCTATAAGAGTTTT
GATTCGAATAGAGTTGGGACAGACTGGTAATTTTTTGGGAAATGATCATTTATATAATGT
CATTGTAACTGCTCATGCTTTTGTTATGATTTTTTTTATAGTGATACCTATTTTGATTGG
TGGTTTTGGTAATTGATTAGTACCATTAATATTAGGGGCTCCTGATATAGCTTTTCCTCG
GATGAATAATTTGAGATTTTGGTTGTTGCCACCCTCATTAATACTCTTATTTATATCTTC
AATAGTGGAGATAGGGGTAGGAGCAGGGTGAACAGTGTATCCCCCATTAGCTTCTGTTAT
AGGTCATAATGGTAGATCTGTTGATTTTGCTATTTTTTCTTTACATTTAGCGGGGGCTTC
TTCTATTATAGGAGCAGTTAATTTTATTTCTACTATTATTAATATACGTGTATTAGGAAT
GAGAATAGATAAGATTCCTTTGTTTGTTTGGTCAGTTGGGATTACTGCTGTATTATTATT
ATTATCACTACCAGTGTTGGCTGGTGCTATTACAATATTGTTGACTGAT
>Npulex_CAN12
AACATTATATTTGATTTTTGGTGCTTGATCAGCTATAGTAGGTACGGCTATAAGAGTTTT
GATCCGAATAGAGTTGGGACAGACTGGTAATTTTTTGGGAAATGATCATTTATATAATGT
TATTGTAACTGCTCATGCTTTTGTTATAATTTTTTTTATAGTAATACCTATTTTGATTGG
TGGTTTTGGTAATTGATTAGTGCCATTAATATTAGGGGCTCCTGATATGGCTTTTCCTCG
AATAAATAATCTGAGATTTTGATTATTGCCTCCTTCATTAATACTTTTATTTATATCTTC
AATAGTGGAGATAGGAGTAGGAGCGGGGTGAACAGTATATCCCCCATTAGCTTCTGTTGT
AGGTCATAGTGGTAGATCTGTTGATTTTGCTATTTTTTCTTTACATTTAGCGGGGGCTTC
TTCTATTATAGGGGCAGTTAATTTTATTTCTACTATTATTAATATGCGTGTATTAGGAAT
AAGAATAGATAAGATTCCTTTGTTTGTTTGGTCAGTTGGAATTACTGCTGTATTATTGTT
ATTATCATTACCAGTGTTGGCTGGTGCTATTACAATATTGTTAACTGAT
>Npulex_CAN79
AACATTATATTTGATTTTTGGTGCTTGATCAGCTATAGTAGGTACGGCTATAAGAGTTTT
GATTCGAATAGAGTTGGGACAGACTGGTAATTTTTTGGGAAATGATCATTTATATAATGT
CATTGTGACTGCTCATGCTTTTGTTATGATTTTTTTTATAGTAATACCTATTTTGATTGG
TGGTTTTGGTAATTGATTAGTGCCATTAATATTAGGAGCTCCTGATATAGCTTTTCCTCG
GATGAATAATTTGAGATTTTGGTTATTGCCTCCTTCATTAATACTCTTATTTATGTCTTC
AATAGTGGAGATAGGGGTAGGAGCAGGATGAACAGTGTATCCCCCATTAGCTTCTGTTGT
AGGTCATAATGGTAGATCTGTTGATTTTGCTATTTTTTCTTTACATTTAGCGGGGGCTTC
TTCTATTATAGGAGCAGTTAATTTTATTTCTACTATTATTAATATACGTGTATTAGGAAT
GAGAATAGATAAGATTCCTTTGTTTGTTTGGTCAGTTGGAATTACTGCTGTATTATTATT
ATTATCACTACCAGTGTTGGCTGGTGCTATTACAATATTGTTGACTGAT
>Npulex_CAN87
-ACATTATATTTGATTTTTGGTGCTTGATCAGCTATAGTAGGTACGGCTATAAGAGTTTT
GATTCGAATAGAGTTGGGACAGACTGGTAATTTTTTGGGAAATGATCATTTATATAATGT
CATTGTAACTGCTCATGCTTTTGTTATGATTTTTTTTATAGTGATACCTATTTTGATTGG
TGGTTTTGGTAATTGATTAGTACCATTAATATTAGGGGCTCCTGATATAGCTTTTCCTCG
GATGAATAATTTGAGATTTTGGTTGTTGCCACCCTCATTAATACTCTTATTTATATCTTC
AATAGTGGAGATAGGGGTAGGAGCAGGGTGAACAGTGTATCCCCCATTAGCTTCTGTTGT
AGGTCATAATGGTAGATCTGTTGATTTTGCTATTTTTTCTTTACATTTAGCGGGGGCTTC
TTCTATTATAGGAGCAGTTAATTTTATTTCTACTATTATTAATATACGTGTATTAGGAAT
GAGAATAGATAAGATTCCTTTGTTTGTTTGGTCAGTTGGGATTACTGCTGTATTATTATT
ATTATCACTACCAGTGTTGGCTGGTGCTATTACAATATTGTTGACTGAT
>Npulex_CAN77
AACATTATATTTGATTTTTGGTGCTTGATCAGCTATAGTAGGTACGGCTATAAGAGTTTT
GATTCGAATAGAGTTGGGACAGACTGGTAATTTTTTGGGAAATGATCATTTATATAATGT
CATTGTAACTGCTCATGCTTTTGTTATGATTTTTTTTATAGTGATACCTATTTTGATTGG
TGGTTTTGGTAATTGATTAGTGCCATTAATATTAGGGGCTCCTGATATAGCTTTTCCTCG
GATGAATAATTTGAGATTTTGGTTATTGCCTCCTTCATTAATACTCTTATTTATATCTTC
AATAGTGGAGATAGGGGTAGGAGCAGGATGAACAGTGTATCCCCCATTAGCTTCTGTTGT
AGGTCATAATGGTAGATCTGTTGATTTTGCTATTTTTTCTTTACATTTAGCGGGGGCTTC
TTCTATTATAGGAGCAGTTAATTTCATTTCTACTATTATTAATATACGTGTGTTAGGAAT
GAGAATAGATAAGATTCCTTTGTTTGTTTGGTCAGTTGGGATTACTGCTGTATTATTATT
ATTATCACTACCAGTGTTGGCTGGTGCTATTACAATATTGTTGACTGAT
>Npulex_CAN48
AACATTATATTTGATTTTTGGTGCTTGATCAGCTATAGTAGGTACGGCTATAAGAGTTTT
GATTCGAATAGAGTTGGGACAGACTGGTAATTTTTTGGGAAATGATCATTTATATAATGT
TATTGTAACTGCTCATGCTTTTGTTATAATTTTTTTTATAGTAATACCTATTTTGATTGG
TGGTTTTGGTAATTGATTAGTGCCATTAATATTAGGGGCTCCTGATATAGCTTTTCCTCG
GATAAATAATCTGAGATTCTGGTTATTGCCTCCTTCATTAATACTTTTATTTATGTCTTC
AATAGTGGAGATAGGAGTAGGAGCAGGGTGAACAGTATATCCCCCATTAGCTTCTGTTGT
GGGTCATAGTGGTAGATCTGTTGATTTTGCTATTTTTTCTTTACATTTAGCAGGGGCTTC
TTCTATTATAGGAGCAGTTAATTTTATTTCTACTATTATTAATATGCGTGTATTAGGCAT
AAGAATAGATAAGATTCCTTTGTTTGTTTGGTCAGTTGGAATTACTGCTGTATTATTGTT
ATTATCATTACCAGTGTTGGCTGGTGCTATTACAATATTGTTGACTGAT
>Npulex_CAN19
AACATTATACTTGATTTTTGGTGCTTGATCAGCTATAGTAGGTACGGCTATAAGAGTTTT
GATTCGAATAGAGTTGGGACAGACTGGTAATTTTTTGGGAAATGATCATTTATATAATGT
CATTGTAACTGCTCATGCTTTTGTTATGATTTTTTTTATAGTGATACCTATTTTGATTGG
TGGTTTTGGTAATTGATTAGTGCCATTAATATTAGGGGCTCCTGATATAGCTTTTCCTCG
GATGAATAATTTGAGATTTTGGTTATTACCCCCTTCATTAATACTCTTATTTATATCTTC
AATAGTGGAGATAGGGGTAGGAGCAGGGTGAACAGTGTATCCCCCATTAGCTTCTGTTGT
AGGTCATAATGGTAGATCTGTTGATTTTGCTATTTTTTCTTTACATTTAGCGGGGGCTTC
TTCTATTATAGGAGCAGTTAATTTTATTTCTACTATTATTAATATACGTGTATTAGGAAT
GAGAATAGATAAGATTCCTTTGTTTGTTTGGTCAGTTGGGATTACTGCTGTGTTATTATT
ATTATCACTACCAGTGTTGGCTGGTGCTATTACAATATTGTTGACTGAT
>Npulex_CAN49
AACATTATATTTGATTTTTGGTGCTTGATCAGCTATAGTAGGTACGGCTATAAGAGTTTT
GATTCGAATAGAGTTGGGACAGACTGGTAATTTTTTGGGAAATGATCATTTATATAATGT
CATTGTAACTGCTCATGCTTTTGTTATGATTTTTTTTATAGTGATACCTATTTTGATTGG
TGGTTTTGGTAATTGATTAGTACCATTAATATTAGGGGCTCCTGATATAGCTTTTCCTCG
GATGAATAATTTGAGATTTTGGTTGTTGCCACCCTCATTAATACTCTTATTTATATCTTC
AATAGTGGAGATAGGGGTAGGAGCAGGGTGAACAGTGTATCCCCCATTAGCTTCTGTTGT
AGGTCATAATGGTAGATCTGTTGATTTTGCTATTTTTTCTTTACATTTAGCGGGGGCTTC
TTCTATTATAGGAGCAGTTAATTTTATTTCTACTATTATTAATATACGTGTATTAGGAAT
GAGAATAGATAAGATTCCTTTGTTTGTTTGGTCAGTTGGGATTACTGCTGTATTATTATT
ATTATCACTACCAGTGTTGGCTGGTGCTATTACAATATTGTTGACTGAT
>Npulex_CAN22
----------TTGATTTTTGGTGCTTGATCAGCTATAGTAGGTACGGCTATAAGAGTTTT
GATTCGAATAGAGTTGGGACAGACTGGTAATTTTTTGGGAAATGATCATTTATATAATGT
CATTGTAACTGCTCATGCTTTTGTTATGATTTTTTTTATAGTGATACCTATTTTGATTGG
TGGTTTTGGTAATTGATTAGTGCCATTAATATTAGGGGCTCCTGATATAGCTTTTCCTCG
GATGAATAATTTGAGATTTTGGTTATTACCCCCTTCATTAATACTCTTATTTATATCTTC
AATAGTGGAGATAGGGGTAGGAGCAGGGTGAACAGTGTACCCCCCATTAGCTTCTGTTGT
AGGTCATAATGGTAGATCTGTTGATTTTGCTATTTTTTCTTTACATTTAGCGGGGGCTTC
TTCTATTATAGGAGCAGTTAATTTTATTTCTACTATTATTAATATACGTGTATTAGGAAT
GAGAATAGATAAGATTCCTTTGTTTGTTTGGTCAGTTGGGATTACTGCTGTGTTATTATT
ATTATCACTACCAGTGTTGGCTGGTGCTATTACAATATTGTTGACTGAT
>Npulex_CAN26
------------------------------AGCTATAGTAGGTACGGCTATAAGAGTTTT
GATTCGAATAGAGTTGGGACAGACTGGTAATTTTTTGGGAAATGATCATTTATATAATGT
CATTGTAACTGCTCATGCTTTTGTTATGATTTTTTTTATAGTGATACCTATTTTGATTGG
TGGTTTTGGTAATTGATTAGTGCCATTAATATTAGGGGCTCCTGATATAGCTTTTCCTCG
GATGAATAATTTGAGATTTTGGTTATTACCCCCTTCATTAATACTCTTATTTATATCTTC
AATAGTGGAGATAGGGGTAGGAGCAGGGTGAACAGTGTATCCCCCATTAGCTTCTGTTGT
AGGTCATAATGGTAGATCTGTTGATTTTGCTATTTTTTCTTTACATTTAGCGGGGGCTTC
TTCTATTATAGGAGCAGTTAATTTTATTTCTACTATTATTAATATACGTGTATTGGGAAT
GAGAATAGATAAAATTCCTTTGTTTGTTTGGTCAGTTGGGATTACTGCTGTATTATTATT
ATTATCACTACCAGTGTTGGCTGGTGCTATTACAATATTGTTGACTGAT
>Npulex_CAN76
AACATTATATTTGATTTTTGGTGCTTGATCAGCTATAGTAGGTACGGCTATAAGAGTTTT
GATTCGAATAGAGTTGGGACAGACTGGTAATTTTTTGGGAAATGATCATTTATATAATGT
CATTGTAACTGCTCATGCTTTTGTTATGATTTTTTTTATAGTGATACCTATTTTGATTGG
TGGTTTTGGTAATTGATTAGTGCCATTAATATTAGGGGCTCCTGATATAGCTTTTCCTCG
GATGAATAATTTGAGATTTTGGTTATTACCCCCTTCATTAATACTCTTATTTATATCTTC
AATAGTGGAGATAGGGGTAGGAGCAGGGTGAACAGTGTATCCCCCATTAGCTTCTGTTGT
AGGTCATAATGGTAGATCTGTTGATTTTGCTATTTTTTCTTTACATTTAGCGGGGGCTTC
TTCTATTATAGGAGCAGTTAATTTTATTTCTACTATTATTAATATACGTGTATTGGGAAT
GAGAATAGATAAAATTCCTTTGTTTGTTTGGTCAGTTGGGATTACTGCTGTATTATTATT
ATTATCACTACCAGTGTTGGCTGGTGCTATTACAATATTGTTGACTGAT
>Npulex_CAN80
----------TTGATTTTTGGTGCTTGATCAGCTATAGTAGGTACGGCTATAAGAGTTTT
GATTCGAATAGAGTTGGGACAGACTGGTAATTTTTTGGGAAATGATCATTTATATAATGT
CATTGTAACTGCTCATGCTTTTGTTATGATTTTTTTTATAGTGATACCTATTTTGATTGG
TGGTTTTGGTAATTGATTAGTGCCATTAATATTAGGGGCTCCTGATATAGCTTTTCCTCG
GATGAATAATTTGAGATTTTGGTTATTGCCTCCTTCATTAATACTCTTATTTATATCTTC
AATAGTGGAGATAGGGGTAGGAGCAGGATGAACAGTGTATCCCCCATTAGCTTCTGTTGT
AGGTCATAATGGTAGATCTGTTGATTTTGCTATTTTTTCTTTACATTTAGCGGGGGCTTC
TTCTATTATAGGAGCAGTTAATTTCATTTCTACTATTATTAATATACGTGTGTTAGGAAT
GAGAATAGATAAGATTCCTTTGTTTGTTTGGTCAGTTGGGATTACTGCTGTATTATTATT
ATTATCACTACCAGTGTTGGCTGGTGCTATTACAATATTGTTGACTGAT
>Npulex_CAN47
AACATTATATTTGATTTTTGGTGCTTGATCAGCTATAGTAGGTACGGCTATAAGAGTTTT
GATCCGAATAGAGTTGGGACAGACTGGTAATTTTTTGGGAAATGATCATTTATATAATGT
TATTGTAACTGCTCATGCTTTTGTTATAATTTTTTTTATAGTAATACCTATTTTGATTGG
TGGTTTTGGTAATTGATTAGTGCCATTAATATTAGGGGCTCCTGATATAGCTTTTCCTCG
GATAAATAATCTGAGATTCTGGTTATTGCCTCCTTCATTAATACTTTTATTTATATCTTC
AATAGTGGAGATAGGAGTAGGAGCAGGGTGAACAGTATATCCCCCATTAGCTTCTGTTGT
GGGTCATAGTGGTAGATCTGTTGATTTTGCTATTTTTTCTTTACATTTAGCGGGGGCTTC
TTCTATTATAGGAGCAGTTAATTTTATTTCTACTATTATTAATATGCGTGTATTAGGTAT
AAGAATAGATAAGATTCCTTTGTTTGTTTGGTCAGTTGGAATTACTGCTGTATTATTGTT
ATTATCATTACCAGTGTTGGCTGGTGCTATTACAATATTGTTGACTGAT
>Npulex_CAN27
-ACATTATATTTGATTTTTGGTGCTTGATCAGCTATAGTAGGTACGGCTATAAGAGTTTT
GATTCGAATAGAGTTGGGACAGACTGGTAATTTTTTGGGAAATGATCATTTATATAATGT
CATTGTAACTGCTCATGCTTTTGTTATGATTTTTTTTATAGTGATACCTATTTTGATTGG
TGGTTTTGGTAATTGATTAGTGCCATTAATATTAGGGGCTCCTGATATAGCTTTTCCTCG
GATGAATAATTTGAGATTTTGGTTATTACCCCCTTCATTAATACTNTTATTTATATCTTC
AATAGTGGAGATAGGGGTAGGAGCAGGGTGAACAGTGTATCCCCCATTAGCTTCTGTTGT
AGGTCATAATGGTAGATCTGTTGATTTTGCTATTTTTTCTTTACATTTAGCGGGGGCTTC
TTCTATTATAGGAGCAGTTAATTTTATTTCTACTATTATTAATATACGTGTATTGGGAAT
GAGAATAGATAAAATTCCTTTGTTTGTTTGGTCAGTTGGGATTACTGCTGTATTATTATT
ATTATCACTACCAGTGTTGGCTGGTGCTATTACAATATTGTTGACTGAT
>Npulex_CAN55
AACATTATATTTGATTTTTGGTGCTTGATCAGCTATAGTAGGTACGGCTATAAGAGTTTT
GATTCGAATAGAGTTGGGACAGACTGGTAATTTTTTGGGAAATGATCATTTATATAATGT
CATTGTAACTGCTCATGCTTTTGTTATGATTTTTTTTATAGTGATACCTATTTTGATTGG
TGGTTTTGGTAATTGATTAGTACCATTAATATTAGGGGCTCCTGATATAGCTTTTCCTCG
GATGAATAATTTGAGATTTTGGTTGTTGCCACCCTCATTAATACTCTTATTTATATCTTC
AATAGTGGAGATAGGGGTAGGAGCAGGGTGAACAGTGTATCCCCCATTAGCTTCTGTTGT
AGGTCATAATGGTAGATCTGTTGATTTTGCTATTTTTTCTTTACATTTAGCGGGGGCTTC
TTCTATTATAGGAGCAGTTAATTTTATTTCTACTATTATTAATATACGTGTATTAGGAAT
GAGAATAGATAAGATTCCTTTGTTTGTTTGGTCAGTTGGGATTACTGCTGTATTATTATT
ATTATCACTACCAGTGTTGGCTGGTGCTATTACAATATTGTTGACTGAT
>Npulex_CAN11
AACATTATATTTGATTTTTGGTGCTTGATCAGCTATAGTAGGTACGGCTATAAGAGTTTT
GATTCGAATAGAGTTGGGACAGACTGGTAATTTTTTGGGAAATGATCATTTATATAATGT
CATTGTAACTGCTCATGCTTTTGTTATGATTTTTTTTATAGTGATACCTATTTTGATTGG
TGGTTTTGGTAATTGATTAGTGCCATTAATATTAGGGGCTCCTGATATAGCTTTTCCTCG
GATGAATAATTTGAGATTTTGGTTATTGCCTCCTTCATTAATACTCTTATTTATATCTTC
AATAGTGGAGATAGGGGTAGGAGCAGGATGAACAGTATATCCCCCATTAGCTTCTGTTGT
AGGTCATAATGGTAGATCTGTTGATTTTGCTATTTTTTCTTTACATTTAGCGGGGGCTTC
TTCTATTATAGGAGCAGTTAATTTCATTTCTACTATTATTAATATACGTGTGTTAGGAAT
GAGAATAGATAAGATTCCTTTGTTTGTTTGGTCAGTTGGGATTACTGCTGTATTATTATT
ATTATCACTACCAGTGTTGGCTGGTGCTATTACAATATTGTTGACTGAT
>Npulex_CAN78
AACATTATATTTGATTTTTGGTGCTTGATCAGCTATAGTAGGTACGGCTATAAGAGTTTT
GATTCGAATAGAGTTGGGACAGACTGGTAATTTTTTGGGAAATGATCATTTATATAATGT
CATTGTAACTGCTCATGCTTTTGTTATGATTTTTTTTATAGTGATACCTATTTTGATTGG
TGGTTTTGGTAATTGATTAGTACCATTAATATTAGGAGCTCCTGATATAGCTTTTCCTCG
GATGAATAATTTGAGATTTTGGTTGTTGCCACCCTCATTAATACTCTTATTTATATCTTC
AATAGTGGAGATAGGGGTAGGAGCAGGGTGAACAGTGTATCCCCCATTAGCTTCTGTTGT
AGGTCATAATGGTAGATCTGTTGATTTTGCTATTTTTTCTTTACATTTAGCGGGGGCTTC
TTCTATTATAGGAGCAGTTAATTTTATTTCTACTATTATTAATATACGTGTATTAGGAAT
GAGAATAGATAAGATTCCTTTGTTTGTTTGGTCAGTTGGGATTACTGCTGTATTATTATT
ATTATCACTACCAGTGTTGGCTGGTGCTATTACAATATTGTTGACTGAT
>Npulex_CAN23
-ACATTATACTTGATTTTTGGTGCTTGATCAGCTATAGTAGGTACGGCTATAAGAGTTTT
GATTCGAATAGAGTTGGGACAGACTGGTAATTTTTTGGGAAATGATCATTTATATAATGT
CATTGTAACTGCTCATGCTTTTGTTATGATTTTTTTTATAGTGATACCTATTTTGATTGG
TGGTTTTGGTAATTGATTAGTGCCATTAATATTAGGGGCTCCTGATATAGCTTTTCCTCG
GATGAATAATTTGAGATTTTGGTTATTACCCCCTTCATTAATACTCTTATTTATATCTTC
AATAGTGGAGATAGGGGTAGGAGCAGGGTGAACAGTGTACCCCCCATTAGCTTCTGTTGT
AGGTCATAATGGTAGATCTGTTGATTTTGCTATTTTTTCTTTACATTTAGCGGGGGCTTC
TTCTATTATAGGAGCAGTTAATTTTATTTCTACTATTATTAATATACGTGTATTAGGAAT
GAGAATAGATAAGATTCCTTTGTTTGTTTGGTCAGTTGGGATTACTGCTGTGTTATTATT
ATTATCACTACCAGTGTTGGCTGGTGCTATTACAATATTGTTGACTGAT
>Npulex_CAN18
AACATTATATTTGATTTTTGGTGCTTGATCAGCTATAGTAGGTACGGCTATAAGAGTTTT
GATTCGAATAGAGTTGGGACAGACTGGTAATTTTTTGGGAAATGATCATTTATATAATGT
CATTGTAACTGCTCATGCTTTTGTTATGATTTTTTTTATAGTGATACCTATTTTGATTGG
TGGTTTTGGTAATTGATTAGTACCATTAATATTAGGGGCTCCTGATATAGCTTTTCCTCG
GATGAATAATTTGAGATTTTGGTTGTTGCCACCCTCATTAATACTCTTATTTATATCTTC
AATAGTGGAGATAGGGGTAGGAGCAGGGTGAACAGTGTATCCCCCATTAGCTTCTGTTGT
AGGTCATAATGGTAGATCTGTTGATTTTGCTATTTTTTCTTTACATTTAGCGGGGGCTTC
TTCTATTATAGGAGCAGTTAATTTTATTTCTACTATTATTAATATACGTGTATTAGGAAT
GAGAATAGATAAGATTCCTTTGTTTGTTTGGTCAGTTGGGATTACTGCTGTATTATTATT
ATTATCACTACCAGTGTTGGCTGGTGCTATTACAATATTGTTGACTGAT
>Npulex_CAN17
AACATTATATTTGATTTTTGGTGCTTGATCAGCTATAGTAGGTACGGCTATAAGAGTTTT
GATTCGAATAGAGTTGGGACAGACTGGTAATTTTTTGGGAAATGATCATTTATATAATGT
CATTGTAACTGCTCATGCTTTTGTTATGATTTTTTTTATAGTGATACCTATTTTGATTGG
TGGTTTTGGTAATTGATTAGTACCATTAATATTAGGGGCTCCTGATATAGCTTTTCCTCG
GATGAATAATTTGAGATTTTGGTTGTTGCCACCCTCATTAATACTCTTATTTATATCTTC
AATAGTGGAGATAGGGGTAGGAGCAGGGTGAACAGTGTATCCCCCATTAGCTTCTGTTGT
AGGTCATAATGGTAGATCTGTTGATTTTGCTATTTTTTCTTTACATTTAGCGGGGGCTTC
TTCTATTATAGGAGCAGTTAATTTTATTTCTACTATTATTAATATACGTGTATTAGGAAT
GAGAATAGATAAGATTCCTTTGTTTGTTTGGTCAGTTGGGATTACTGCTGTATTATTATT
ATTATCACTACCAGTGTTGGCTGGTGCTATTACAATATTGTTGACTGAT
>Npulex_CAN64
-----TANATTTGATTTTTGGNGCTTGATCAGCTATAGTAGGTACGGCTATAAGAGTTTT
GATTCGAATAGAGTTGGGACAGACTGGTAATTTTTTGGGAAATGATCATTTATATAATGT
CATTGTAACTGCTCATGCTTTTGTTATGATTTTTTTTATAGTGATACCTATTTTGATTGG
TGGNTTTGGTAATTGATTAGTACCATTAATATTAGGGGCTCCTGATATAGCTTTTCCTCG
GATGAATAATTTGAGATTTTGGTTGTTGCCACCCTCATTAATACTCTTATTTATATCTTC
AATAGTGGAGATAGGGGTAGGAGCAGGGTGAACAGTGTATCCCCCATTAGCTTCTGTTGT
AGGTCATAATGGTAGATCTGTTGATTTTGCTATTTTTTCTTTACATTTAGCGGGGGCTTC
TTCTATTATAGGAGCAGTTAATTTTATTTCTACTATTATTAATATACGTGTATTAGGAAT
GAGAATAGATAAGATTCCTTTGTTTGTTTGGTCAGGTGGGATTACTGCTGTATTATTATT
ATTATCACTACCAGTGTTGGCTGGNGCTATTACAATATTGTTGACTGAT
>Npulex_CAN65
-----TANNTTTGATTTTTGGTGCTTGATCAGCTATAGTAGGTACGGCTATAAGAGTTTT
GATTCGAATAGAGTTGGGACAGACTGGTAATTTTTTGGGAAATGATCATTTATATAATGT
CATTGTAACTGCTCATGCTTTTGTTATGATTTTTTTTATAGTGATACCTATTTTGATTGG
TGGTTTTGGTAATTGATTAGTACCATTAATATTAGGGGCTCCTGATATAGCTTTTCCTCG
GATGAATAATTTGAGATTTTGGTTGTTGCCACCCTCATTAATACTCTTATTTATATCTTC
AATAGTGGAGATAGGGGTAGGAGCAGGGTGAACAGTGTATCCCCCATTAGCTTCTGTTGT
AGGTCATAATGGTAGATCTGTTGATTTTGCTATTTTTTCTTTACATTTAGCGGGGGCTTC
TTCTATTATAGGAGCAGTTAATTTTATTTCTACTATTATTAATATACGTGTATTAGGAAT
GAGAATAGATAAGATTCCTTTGTTTGTTTGGGCAGGTGGGATTACTGCTGTATTATTATT
ATTATCACTACCAGTGTTGGCTGGGGCTATTACAATATTGTTGACTGAT
>Npulex_CAN61
AACATTATATTTGATTTTTGGTGCTTGATCAGCTATAGTAGGTACGGCTATAAGAGTTTT
GATTCGAATAGAGTTGGGACAGACTGGTAATTTTTTGGGAAATGATCATTTATATAATGT
CATTGTAACTGCCCATGCTTTTGTTATGATTTTTTTTATAGTAATACCTATTTTGATTGG
TGGTTTTGGTAATTGATTAGTACCATTAATATTAGGGGCTCCTGATATAGCTTTTCCTCG
GATGAATAATTTGAGATTTTGGTTGTTGCCCCCCTCATTAATACTCTTATTTATATCTTC
AATAGTGGAGATAGGGGTAGGAGCAGGGTGAACAGTGTATCCCCCGTTAGCTTCTGTTGT
AGGTCATAATGGTAGATCTGTTGATTTTGCTATTTTTTCTTTACATTTAGCGGGGGCTTC
TTCTATTATAGGAGCAGTTAATTTTATTTCTACTATTATTAATATACGTGTATTAGGAAT
GAGAATAGATAAGATTCCTTTGTTTGTTTGGTCAGTTGGGATTACTGCTGTATTATTATT
ATTATCACTACCAGTGTTGGCTGGTGCTATTACAATATTGTTGACTGAT
>Npulex_CAN60
AACATTATATTTGATTTTTGGTGCTTGATCAGCTATAGTAGGTACGGCTATAAGAGTTTT
GATTCGAATAGAGTTGGGACAGACTGGTAATTTTTTGGGAAATGATCATTTATATAATGT
CATTGTAACTGCTCATGCTTTTGTTATGATTTTTTTTATAGTGATACCTATTTTGATTGG
TGGTTTTGGTAATTGATTAGTACCATTAATATTAGGGGCTCCTGATATAGCTTTTCCTCG
GATGAATAATTTGAGATTTTGGTTGTTGCCCCCCTCATTAATACTCTTATTTATATCTTC
AATAGTGGAGATAGGGGTAGGAGCAGGGTGAACAGTGTATCCCCCGTTAGCTTCTGTTGT
AGGTCATAATGGTAGATCTGTTGATTTTGCTATTTTTTCTTTACATTTAGCGGGGGCTTC
TTCTATTATAGGAGCAGTTAATTTTATTTCTACTATTATTAATATACGTGTATTAGGAAT
GAGAATAGATAAGATTCCTTTGTTTGTTTGGTCAGTTGGGATTACTGCTGTATTATTATT
ATTATCACTACCAGTGTTGGCTGGTGCTATTACAATATTGTTGACTGAT
>Npulex_CAN59
AACATTATATTTGATTTTTGGTGCTTGATCAGCTATAGTAGGTACGGCTATAAGAGTTTT
GATTCGAATAGAGTTGGGACAGACTGGTAATTTTTTGGGAAATGATCATTTATATAATGT
CATTGTAACTGCTCATGCTTTTGTTATGATTTTTTTTATAGTGATACCTATTTTGATTGG
TGGTTTTGGTAATTGATTAGTACCATTAATATTAGGGGCTCCTGATATAGCTTTTCCTCG
GATGAATAATTTGAGATTTTGGTTATTGCCCCCCTCATTAATACTCTTATTTATGTCTTC
AATAGTGGAGATAGGAGTAGGAGCAGGGTGAACAGTGTATCCTCCGTTAGCTTCTGTTGT
AGGTCATAATGGTAGATCTGTTGATTTTGCTATTTTTTCTTTACATTTAGCGGGGGCTTC
TTCTATTATAGGAGCAGTTAATTTTATTTCTACTATTATTAATATGCGTATATTAGGAAT
GAGAATAGATAAGATTCCTTTGTTTGTTTGATCAGTAGGGATTACTGCTGTATTATTATT
ATTATCACTACCAGTGTTGGCTGGTGCTATTACAATATTGTTGACTGAT
>Npulex_CAN58
AACATTATATTTGATTTTTGGTGCTTGATCAGCTATAGTGGGTACGGCTATAAGAGTTTT
GATTCGAATAGAGTTGGGACAGACTGGTGATTTTTTGGGAAATGATCATTTAAATAATGT
TATTGTAACTGCTCATGCTTTTGTTATGATTTTTTTTATAGTGATACCTATTTTGATTGG
TGGTTTTGGTAATTGATTAGTACCATTAATGTTAGGGGCTCCTGATATAGCTTTTCCTCG
GATGAATAATTTGAGATTTTGGTTGTTACCCCCCTCATTAATACTCTTATTTATATCTTC
AATAGTGGAGATAGGGGTAGGAGCAGGGTGAACAGTGTATCCCCCATTAGCTTCTGTTGT
AGGTCATAATGGTAGATCTGTTGATTTTGCTATTTTTTCTTTACATTTAGCGGGGGCTTC
TTCTATTATAGGAGCAGTTAATTTTATTTCTACTATTATTAATATACGTGTATTAGGAAT
GAGAATAGATAAGATTCCTTTGTTTGTTTGGTCAGTTGGGATTACTGCTGTATTATTATT
ATTATCACTACCAGTGTTGGCTGGTGCTATTACAATATTGTTGACTGAT
>Npulex_CAN57
AACATTATATTTGATTTTTGGTGCTTGATCAGCTATAGTGGGTACGGCTATAAGAGTTTT
GATTCGAATAGAGTTGGGACAGACTGGTGATTTTTTGGGAAATGATCATTTATATAATGT
TATTGTAACTGCTCATGCTTTTGTTATGATTTTTTTTATAGTGATACCTATTTTGATTGG
TGGTTTTGGTAATTGATTAGTACCATTAATGTTAGGGGCTCCTGATATAGCTTTTCCTCG
GATGAATAATTTGAGATTTTGGTTGTTACCCCCCTCATTAATACTCTTATTTATATCTTC
AATAGTGGAGATAGGGGTAGGAGCAGGGTGAACAGTGTATCCCCCATTAGCTTCTGTTGT
AGGTCATAATGGTAGATCTGTTGATTTTGCTATTTTTTCTTTACATTTAGCGGGGGCTTC
TTCTATTATAGGAGCAGTTAATTTTATTTCTACTATTATTAATATACGTGTATTAGGAAT
GAGAATAGATAAGATTCCTTTGTTTGTTTGGTCAGTTGGGATTACTGCTGTATTATTATT
ATTATCACTACCAGTGTTGGCTGGTGCTATTACAATATTGTTGACTGAT
>Npulex_CAN75
AACATTATATTTGATTTTTGGTGCTTGATCAGCTATAGTAGGTACGGCTATAAGAGTTTT
GATTCGAATAGAGTTGGGACAGACTGGTAATTTTTTGGGAAATGATCATTTATATAATGT
CATTGTAACTGCTCATGCTTTTGTTATGATTTTTTTTATAGTGATACCTATTTTGATTGG
TGGTTTTGGTAATTGATTAGTGCCATTAATATTAGGGGCTCCTGATATAGCTTTTCCTCG
GATGAATAATTTGAGATTTTGGTTATTGCCTCCTTCATTAATACTCTTATTTATATCTTC
AATAGTGGAGATAGGGGTAGGAGCAGGATGAACAGTGTATCCCCCATTAGCTTCTGTTAT
AGGTCATAATGGTAGATCTGTTGATTTTGCTATTTTTTCTTTACATTTAGCGGGGGCTTC
TTCTATTATAGGAGCAGTTAATTTCATTTCTACTATTATTAATATACGTGTGTTAGGAAT
GAGAATAGATAAGATTCCTTTGTTTGTTTGGTCAGTTGGGATTACTGCTGTATTATTATT
ATTATCACTACCAGTGTTGGCTGGTGCTATTACAATATTGTTGACTGAT
>Npulex_CAN1
AACATTATATTTGATTTTTGGTGCTTGATCAGCTATAGTAGGTACGGCTATAAGAGTTTT
GATTCGAATAGAGTTGGGACAGACTGGTAATTTTTTGGGAAATGATCATTTATATAATGT
CATTGTAACTGCTCATGCTTTTGTTATGATTTTTTTTATAGTGATACCTATTTTGATTGG
TGGTTTTGGTAATTGATTAGTGCCATTAATATTAGGGGCTCCTGATATAGCTTTTCCTCG
GATGAATAATTTGAGATTTTGGTTATTGCCTCCTTCATTAATACTCTTATTTATATCTTC
AATAGTGGAGATAGGGGTAGGAGCAGGATGAACAGTGTATCCCCCATTAGCTTCTGTTGT
AGGTCATAATGGTAGATCTGTTGATTTTGCTATTTTTTCTTTACATTTAGCGGGGGCTTC
TTCTATTATAGGAGCAGTTAATTTCATTTCTACTATTATTAATATACGTGTGTTAGGAAT
GAGAATAGATAAGATTCCTTTGTTTGTTTGGTCAGTTGGGATTACTGCTGTATTATTATT
ATTATCACTACCAGTGTTGGCTGGTGCTATTACAATATTGTTGACTGAT
>BT_54
TACGTTGTATTTGATTTTTGGGGCTTGATCAGCTATAGTTGGTACGGCGATAAGAGTTTT
AATTCGAATGGAATTGGGTCAGACTGGAAATTTTATAGGGAATGATCATTTGTATAATGT
TATTGTTACTGCACATGCTTTTGTTATAATTTTTTTTATAGTTATGCCTATTTTGATTGG
AGGGTTTGGTAATTGATTAGTTCCATTAATGTTAGGGGCTCCTGATATGGCTTTTCCTCG
TATGAATAATTTGAGATTTTGATTGTTGCCCCCTTCTTTGATGTTATTATTTATATCATC
TATGGCAGAAATAGGGGTTGGGGCAGGGTGGACGGTATATCCTCCTTTAGCTTCTGTTGT
GGGTCATAATGGGAATTCTGTTGATTTTGCTATTTTTTCTTTACATTTGGCTGGTGCTTC
TTCTATTATGGGGGCGGTGAATTTTATTTCTACTATTATTAATATGCGTACGGTAGGTAT
GAGAATAGATAAAGTGCCTTTATTTGTTTGATCAGTAGGAATTACGGCTGTATTACTATT
ATTGTCATTGCCTGTATTAGCGGGGGCTATTACAATGTTGTTGACTGAT
>BT_109
TACGTTGTATTTGATTTTTGGGGCTTGATCAGCTATAGTTGGTACGGCGATAAGAGTTTT
AATTCGAATGGAATTGGGTCAGACTGGAAATTTTATAGGGAATGATCATTTGTATAATGT
TATTGTTACTGCACATGCTTTTGTTATAATTTTTTTTATAGTTATGCCTATTTTGATTGG
AGGGTTTGGTAATTGATTAGTTCCATTAATGTTAGGGGCTCCTGATATGGCTTTTCCTCG
TATGAATAATTTGAGATTTTGATTGTTGCCCCCTTCTTTGATGTTATTATTTATATCATC
TATGGCAGAAATAGGGGTTGGGGCAGGGTGGACGGTATATCCTCCTTTAGCTTCTGTTGT
GGGTCATAATGGGAATTCTGTTGATTTTGCTATTTTTTCTTTACATTTGGCTGGTGCTTC
TTCTATTATGGGGGCGGTGAATTTTATTTCTACTATTATTAATATGCGTACGGTAGGTAT
GAGAATAGATAAAGTGCCTTTATTTGTTTGATCAGTAGGAATTACGGCTGTATTACTATT
ATTGTCATTGCCTGTATTAGCGGGGGCTATTACAATGTTGTTGACTGAT
>EG_8
TACGTTGTATTTAATCTTTGGAGCTTGATCGGCTATAGTTGGTACGGCAATAAGAGTTTT
GATTCGAATAGAGTTAGGACAGACTGGAAATTTTATAGGGAATGACCATTTATATAATGT
TATTGTTACTGCTCATGCTTTTGTTATAATCTTTTTTATAGTTATGCCAATTTTGATTGG
CGGATTTGGAAATTGATTGGTTCCTTTAATATTAGGAGCTCCTGATATAGCTTTTCCTCG
TATAAATAATTTGAGATTTTGATTGTTACCACCTTCTTTAATACTTTTATTTTTATCATC
TATAGCTGAGATAGGAGTAGGGGCAGGATGAACAGTATATCCTCCCCTAGCTTCTGTTGT
AGGACATAATGGAAGATCTGTTGATTTTGCTATTTTTTCTTTACATTTAGCTGGTGCTTC
TTCTATTATAGGGGCGGTGAATTTTATTTCTACAATTATTAATATACGTACATCGGACAT
AAGAATGGATAAGGTTCCCTTGTTTGTATGATCAGTTGGAATTACGGCTGTATTATTATT
ATTGTCATTGCCTGTATTAGCAGGGGCTATTACAATATTGTTGACTGAT
>EG_9
TACGTTGTATTTAATCTTTGGAGCTTGATCGGCTATAGTTGGTACGGCAATAAGAGTTTT
GATTCGAATAGAGTTAGGACAGACTGGAAATTTTATAGGGAATGACCATTTATATAATGT
TATTGTTACTGCTCATGCTTTTGTTATAATCTTTTTTATAGTTATGCCAATTTTGATTGG
CGGATTTAGAAATTGATTGGTTCCTTTAATATTAGGAGCTCCTGATATAGCTTTTCCTCG
TATAAATAATTTGAGATTTTGATTGTTACCACCTTCTTTAATACTTTTATTTTTATCATC
TATAGCTGAGATAGGAGTAGGGGCAGGATGAACAGTATATCCTCCCCTAGCTTCTGTTGT
AGGACATAATGGAAGATCTGTTGATTTTGCTATTTTTTCTTTACATTTAGCTGGTGCTTC
TTCTATTATAGGGGCGGTGAATTTTATTTCTACAATTATTAATATACGTACATCGGGCAT
AAGAATGGATAAGGTTCCCTTGTTTGTATGATCAGTAGGAATTACGGCTGTATTATTATT
ATTGTCATTGCCTGTATTAGCAGGGGCTATTACAATATTGTTGACTGAT
>EG_71
TACGTTGTATTTAATCTTTGGAGCTTGATCGGCTATAGTTGGTACGGCAATAAGAGTTTT
GATTCGAATAGAGTTAGGACAGACTGGAAATTTTATAGGGAATGACCATTTATATAATGT
TATTGTTACTGCTCATGCTTTTGTTATAATCTTTTTTATAGTTATGCCAATTTTGATTGG
CGGATTTAGAAATTGATTGGTTCCTTTAATATTAGGAGCTCCTGATATAGCTTTTCCTCG
TATAAATAATTTGAGATTTTGATTGTTACCACCTTCTTTAATACTTTTATTTTTATCATC
TATAGCTGAGATAGGAGTAGGGGCAGGATGAACAGTATATCCTCCCCTAGCTTCTGTTGT
AGGACATAATGGAAGATCTGTTGATTTTGCTATTTTTTCTTTACATTTAGCTGGTGCTTC
TTCTATTATAGGGGCGGTGAATTTTATTTCTACAATTATTAATATACGTACATCGGGCAT
AAGAATGGATAAGGTTCCCTTGTTTGTATGATCAGTAGGAATTACGGCTGTATTATTATT
ATTGTCATTGCCTGTATTAGCAGGGGCTATTACAATATTGTTGACTGAT
>EG_74
TACGTTGTATTTAATCTTTGGAGCTTGATCGGCTATAGTTGGTACGGCAATAAGAGTTTT
GATTCGAATAGAGTTAGGACAGACTGGAAATTTTATAGGGAATGACCATTTATATAATGT
TATTGTTACTGCTCATGCTTTTGTTATAATCTTTTTTATAGTTATGCCAATTTTGATTGG
CGGATTTGGAAATTGATTGGTTCCTTTAATATTAGGAGCTCCTGATATAGCTTTTCCTCG
TATAAATAATTTGAGATTTTGATTGTTACCACCTTCTTTAATACTTTTATTTTTATCATC
TATAGCTGAGATAGGAGTAGGGGCAGGATGAACAGTATATCCTCCCCTAGCTTCTGTTGT
AGGACATAATGGAAGATCTGTTGATTTTGCTATTTTTTCTTTACATTTAGCTGGTGCTTC
TTCTATTATAGGGGCGGTGAATTTTATTTCTACAATTATTAATATACGTACATCGGACAT
AAGAATGGATAAGGTTCCCTTGTTTGTATGATCAGTAGGAATTACGGCTGTATTATTATT
ATTGTCATTGCCTGTATTAGCAGGGGCTATTACAATATTGTTGACTGAT
>SJ_52
GACTTTATATTTAATTTTTGGAGCTTGATCAGCTATGGTTGGTACAGCAATAAGAGTTTT
GATTCGAATAGAGTTGGGTCAAACTGGAAATTTTATAGGAAATGATCATTTATATAATGT
TATTGTTACTGCTCATGCTTTTGTTATGATTTTTTTTATAGTTATGCCTATTTTAATTGG
TGGTTTTGGAAATTGGTTGGTTCCCTTAATATTAGGAGCTCCTGATATAGCTTTTCCTCG
TATGAATAATTTAAGATTTTGATTGTTACCCCCTTCTTTAATTCTTTTATTTATGTCATC
TATGGCGGAAATAGGAGTTGGGGCAGGGTGAACGGTATATCCCCCATTGGCGTCTGTTGT
AGGTCATAATGGGAGTTCTGTTGATTTTGCTATTTTTTCTTTACATTTAGCTGGTGCTTC
TTCAATTATAGGAGCGGTAAATTTTATTTCAACTATTATTAATATACGTACAATAGGTAT
AAGAATAGATAAAGTACCTTTATTTGTGTGATCGGTAGGAATTACTGCTGTATTGTTATT
GTTATCATTGCCTGTATTAGCTGGTGCTATTACAATATTGTTAACTGAT
>EG_58
TACGTTGTATTTAATCTTTGGAGCTTGATCGGCTATAGTTGGTACGGCAATAAGAGTTTT
GATTCGAATAGAGTTAGGACAGACTGGAAATTTTATAGGGAATGACCATTTATATAATGT
TATTGTTACTGCTCATGCTTTTGTTATAATCTTTTTTATAGTTATGCCAATTTTGATTGG
CGGATTTGGAAATTGATTGGTTCCTTTAATATTAGGAGCTCCTGATATAGCTTTTCCTCG
TATAAATAATTTGAGATTTTGATTGTTACCACCTTCTTTAATACTTTTATTTTTATCATC
TATAGCTGAGATAGGAGTAGGGGCAGGATGAACAGTATATCCTCCCCTAGCTTCTGTTGT
AGGACATAATGGAAGATCTGTTGATTTTGCTATTTTTTCTTTACATTTAGCTGGTGCTTC
TTCTATTATAGGGGCGGTGAATTTTATTTCTACAATTATTAATATACGTACATCGGACAT
AAGAATGGATAAGGTTCCCTTGTTTGTATGATCAGTAGGAATTACGGCTGTATTATTATT
ATTGTCATTGCCTGTATTAGCAGGGGCTATTACAATATTGTTGACTGAT
>BT_56
TACGTTGTATTTGATTTTTGGGGCTTGATCAGCTATAGTTGGTACGGCGATAAGAGTTTT
AATTCGAATGGAATTGGGTCAGACTGGAAATTTTATAGGGAATGATCATTTGTATAATGT
TATTGTTACTGCACATGCTTTTGTTATAATTTTTTTTATAGTTATGCCTATTTTGATTGG
AGGGTTTGGTAATTGATTAGTTCCATTAATGTTAGGGGCTCCTGATATGGCTTTTCCTCG
TATGAATAATTTGAGATTTTGATTGTTGCCCCCTTCTTTGATGTTATTATTTATATCATC
TATGGCAGAAATAGGGGTTGGGGCAGGGTGGACGGTATATCCTCCTTTAGCTTCTGTTGT
GGGTCATAATGGGAATTCTGTTGATTTTGCTATTTTTTCTTTACATTTGGCTGGTGCTTC
TTCTATTATGGGGGCGGTGAATTTTATTTCTACTATTATTAATATGCGTACGGTAGGTAT
GAGAATAGATAAAGTGCCTTTATTTGTTTGATCAGTAGGAATTACGGCTGTATTACTATT
ATTGTCATTGCCTGTATTAGCGGGGGCTATTACAATGTTGTTGACTGAT
>SJ_98
GACTTTATATTTAATTTTTGGAGCTTGATCAGCTATGGTTGGTACAGCAATAAGAGTTTT
GATTCGAATAGAGTTGGGTCAAACTGGAAATTTTATAGGAAATGATCATTTATATAATGT
TATTGTTACTGCTCATGCTTTTGTTATGATTTTTTTTATAGTTATGCCTATTTTAATTGG
TGGTTTTGGAAATTGGTTGGTTCCCTTAATATTAGGAGCCCCTGATATAGCTTTTCCTCG
TATGAATAATTTAAGATTTTGATTGTTACCCCCTTCTTTAATTCTTTTATTTATGTCATC
TATGGCGGAAATAGGAGTTGGGGCAGGGTGAACGGTATATCCCCCATTGGCGTCTGTTGT
AGGTCATAATGGGAGTTCTGTTGATTTTGCTATTTTTTCTTTACATTTAGCTGGTGCTTC
TTCAATTATAGGAGCGGTAAATTTTATTTCAACTATTATTAATATACGTACAATAGGTAT
AAGAATAGATAAAGTACCTTTATTTGTGTGATCGGTAGGAATTACTGCTGTATTGTTATT
GTTATCATTGCCTGTATTAGCTGGTGCTATTACAATTTTGTTAACTGAT
>EG_11
TACGTTGTATTTAATCTTTGGAGCTTGATCGGCTATAGTTGGTACGGCAATAAGAGTTTT
GATTCGAATAGAGTTAGGACAGACTGGAAATTTTATAGGGAATGACCATTTATATAATGT
TATTGTTACTGCTCATGCTTTTGTTATAATCTTTTTTATAGTTATGCCAATTTTGATTGG
CGGATTTGGAAATTGATTGGTTCCTTTAATATTAGGAGCTCCTGATATAGCTTTTCCTCG
TATAAATAATTTGAGATTTTGATTGTTACCACCTTCTTTAATACTTTTATTTTTATCATC
TATAGCTGAGATAGGAGTAGGGGCAGGATGAACAGTATATCCTCCCCTAGCTTCTGTTGT
AGGACATAATGGAAGATCTGTTGATTTTGCTATTTTTTCTTTACATTTAGCTGGTGCTTC
TTCTATTATAGGGGCGGTGAATTTTATTTCTACAATTATTAATATACGTACATCGGACAT
AAGAATGGATAAGGTTCCCTTGTTTGTATGATCAGTAGGAATTACGGCTGTATTATTATT
ATTGTCATTGCCTGTATTAGCAGGGGCTATTACAATATTGTTGAATGAT
>EG_73
TACGTTGTATTTAATCTTTGGAGCTTGATCGGCTATAGTTGGTACGGCAATAAGAGTTTT
GATTCGAATAGAGTTAGGACAGACTGGAAATTTTATAGGGAATGACCATTTATATAATGT
TATTGTTACTGCTCATGCTTTTGTTATAATCTTTTTTATAGTTATGCCAATTTTGATTGG
CGGATTTGGAAATTGATTGGTTCCTTTAATATTAGGAGCTCCTGATATAGCTTTTCCTCG
TATAAATAATTTGAGATTTTGATTGTTACCACCTTCTTTAATACTTTTATTTTTATCATC
TATAGCTGAGATAGGAGTAGGGGCAGGATGAACGGTATATCCTCCCCTAGCTTCTGTTGT
AGGACATAATGGAAGATCTGTTGATTTTGCTATTTTTTCTTTACATTTAGCTGGTGCTTC
TTCTATTATAGGGGCGGTGAATTTTATTTCTACAATTATTAATATACGTACATCGGGCAT
AAGAATGGATAAGGTTCCCTTGTTTGTATGATCAGTAGGAATTACGGCTGTATTATTATT
ATTGTCATTGCCTGTATTAGCAGGGGCTATTACAATATTGTTGACTGAT
>SJ_76
GACTTTATATTTAATTTTTGGAGCTTGATCAGCTATGGTTGGTACAGCAATAAGAGTTTT
GATTCGAATAGAGTTGGGTCAAACTGGAAATTTTATAGGAAATGATCATTTATATAATGT
TATTGTTACTGCTCATGCTTTTGTTATGATTTTTTTTATAGTTATGCCTATTTTAATTGG
TGGTTTTGGAAATTGGTTGGTTCCCTTAATATTAGGAGCCCCTGATATAGCTTTTCCTCG
TATGAATAATTTAAGATTTTGATTGTTACCCCCCTCTTTAATTCTTTTATTTATGTCATC
TATGGCGGAAATAGGAGTTGGGGCAGGGTGAACGGTATATCCCCCATTGGCGTCTGTTGT
AGGTCATAATGGGAGTTCTGTTGATTTTGCTATTTTTTCTTTACATTTAGCTGGTGCTTC
TTCAATTATAGGAGCGGTAAATTTTATTTCAACTATTATTAATATACGTACAATAGGTAT
AAGAATAGATAAAGTACCTTTATTTGTGTGATCGGTAGGAATTACTGCTGTATTGTTATT
GTTATCATTGCCTGTATTAGCTGGTGCTATTACAATATTGTTAACTGAT
>Clatus_DomRep
------------------------------------------------------------
------------------------------------------------------------
------------------------------------------------------------
----------------------------------------------------TTTCCTCG
AATGAATAATTTGAGATTTTGATTATTACCACCTTCTCTTATATTATTATTTATTTCTTC
TATAGCTGAAATAGGTGTTGGGGCGGGTTGGACTGTTTATCCGCCTTTAGCGTCTGTTGT
GGGACATAGAGGAAGATCTGTTGATTTTGCGATTTTTTCTTTACATTTGGCTGGGGCTTC
ATCTATTATGGGAGCTATTAATTTTATTTCAACTGTAATCAATATACGATCTGTGAGCAT
AAGATTTGATAAGGTACCTTTGTTTGTATGATCTGTAGTAATTACGGCTGTACTTTTATT
GTTATCTTTACCTGTATTAGCAGGTGCTATTACAATATTGTTGACGGAT
